# Supplementary material for: The Notch-mediated hyperplasia circuitry in Drosophila reveals a Src-JNK signaling axis
Source: eLife. 2015 Jul 29;4:e05996. doi: 10.7554/eLife.05996 (PMC4517436; doi:10.7554/eLife.05996)
Supplement: Supplementary file 1. — List of Exelixis mutant lines that enhance or suppress the E1Gal4; UAS-Nact -induced large eye phenotype. Lines in bold appear more than once in this table as they may affect more than one target gene. 26 of these lines were retested using qPCR for puc and MMP1 in vgGal4;UAS-Nact wing discs. These genes were determined to be upregulated if the fold change by qPCR vs isogenic wild-type controls was at least 1.5. MMP1 upregulation was further verified by immunostaining. DOI: http://dx.doi.org/10.7554/eLife.05996.017 [file elife05996s001.xlsx]

## Sheet: Sheet1
Exelixis stock	screen phenotype	strength	FBgn	gene	top human ortholog Ensembl Gene ID	top human ortholog gene symbol	puc qPCR	MMP1 qPCR (IF validated)
c00031	enhancer	strong	-	-	-	-
c00038	enhancer	strong	FBgn0036801	MYPT-75D	ENSG00000101445	PPP1R16B
c00120	enhancer	strong	FBgn0031651	mRpL24	-	-
c00120	enhancer	strong	FBgn0031650	CG14044	-	-
c00130	enhancer	strong	FBgn0027948	msps	ENSG00000175216	ckap5
c00135	enhancer	weak	FBgn0038877	CG3308	ENSG00000157014	TATDN2
c00135	enhancer	weak	FBgn0011224	heph	ENSG00000117569	ptbp2
c00147	enhancer	strong	FBgn0011224	heph	ENSG00000117569	ptbp2
c00174	enhancer	strong	FBgn0037666	CR16735	-	-
c00183	enhancer	strong	FBgn0026083	tyf	-	-
c00189	enhancer	weak	FBgn0264922	smt3	ENSG00000184900	SUMO3
c00218	enhancer	strong	-	-	-	-
c00233	enhancer	strong	FBgn0011817	nmo	ENSG00000087095	nlk
c00235	enhancer	strong	FBgn0035845	CG13675	-	-
c00250	enhancer	strong	FBgn0050235	tRNA:CR30235	-	-
c00250	enhancer	strong	FBgn0065047	snoRNA:U3:54Ab	-	-
c00253	enhancer	strong	FBgn0035001	slik	ENSG00000072786	STK10
c00253	enhancer	strong	FBgn0002787	Rpn8	ENSG00000103035	psmd7
c00269	enhancer	strong	FBgn0039141	spas	ENSG00000021574	SPAST
c00271	enhancer	strong	FBgn0262737	mub	-	-
c00389	enhancer	strong	FBgn0027655	htt	ENSG00000197386	HTT
c00398	enhancer	strong	FBgn0039313	CG11892	-	-
c00402	enhancer	strong	FBgn0040283	SMC1	ENSG00000077935	SMC1B
c00402	enhancer	strong	FBgn0001230	Hsp68	ENSG00000206383	Hspa1l
c00467	enhancer	strong	FBgn0039875	sip3	ENSG00000162298	SYVN1
c00467	enhancer	strong	FBgn0039874	CG2135	ENSG00000169919	GUSB
c00470	enhancer	strong	-	-	-	-
c00503	enhancer	strong	-	-	-	-
c00532	enhancer	strong	FBgn0266724	Trs20	ENSG00000196459	TRAPPC2P1
c00532	enhancer	strong	FBgn0004611	Plc21C	ENSG00000182621	PLCB1
c00532	enhancer	strong	FBgn0036574	elg1	ENSG00000176208	ATAD5
c00543	enhancer	strong	FBgn0036248	ssp	-	-
c00543	enhancer	strong	FBgn0036249	CG11560	-	-
c00567	enhancer	strong	FBgn0033448	hebe	-	-
c00589	enhancer	weak	FBgn0004858	elB	ENSG00000165655	ZNF503
c00589	enhancer	weak	FBgn0004401	Pep	-	-
c00597	enhancer	strong	FBgn0000318	cl	-	-
c00634	enhancer	strong	FBgn0003292	rt	ENSG00000130714	pomt1
c00656	enhancer	strong	FBgn0086359	Invadolysin	ENSG00000185621	LMLN	unaffected	unaffected
c00656	enhancer	strong	FBgn0037794	CG6254	-	-	"	"
c00705	enhancer	strong	FBgn0016694	Pdp1	ENSG00000108924	HLF	unaffected	unaffected
c00713	enhancer	weak	FBgn0014073	Tie	-	-
c00727	enhancer	strong	FBgn0086674	Tango13	ENSG00000128294	TPST2
c00763	enhancer	strong	FBgn0014020	Rho1	-	-
c00768	enhancer	weak	FBgn0017579	RpL14	ENSG00000139239	RPL14P1
c00768	enhancer	weak	FBgn0017430	Nelf-E	ENSG00000206357	RDBP
c00768	enhancer	weak	FBgn0060292	snoRNA:U49:66Da	-	-
c00796	enhancer	strong	FBgn0023388	Dap160	ENSG00000198399	Itsn2
c00811	enhancer	strong	FBgn0044823	Spec2	ENSG00000158985	CDC42SE2	unaffected	unaffected
c00847	enhancer	weak	-	-	-	-	unaffected	unaffected
c00953	enhancer	weak	FBgn0051158	Efa6	-	-
c00998	enhancer	weak	-	-	-	-
c01026	enhancer	strong	FBgn0016031	lama	ENSG00000151176	PLBD2
c01026	enhancer	strong	FBgn0052421	tRNA:CR32421	-	-
c01121	enhancer	strong	FBgn0038460	CG18622	-	-
c01139	enhancer	strong	FBgn0035143	Ppm1	ENSG00000100614	PPM1A
c01139	enhancer	strong	FBgn0043364	cbt	ENSG00000172059	klf11
c01150	enhancer	weak	FBgn0037116	Als2	ENSG00000003393	ALS2
c01150	enhancer	weak	FBgn0037117	CG11248	-	-
c01206	enhancer	strong	FBgn0039621	CG14518	-	-
c01221	enhancer	strong	-	-	-	-
c01225	enhancer	strong	FBgn0002306	sas	-	-
c01235	enhancer	strong	FBgn0004888	Scsalpha	ENSG00000163541	suclg1
c01240	enhancer	strong	FBgn0022959	yps	ENSG00000065978	ybx1
c01260	enhancer	strong	FBgn0024836	stan	ENSG00000008300	Slc26a6
c01261	enhancer	strong	FBgn0263490	mld	-	-
c01281	enhancer	strong	FBgn0037687	CG8132	ENSG00000114021	NIT2
c01281	enhancer	strong	FBgn0037688	CG9356	ENSG00000117475	BLZF1
c01295	enhancer	strong	FBgn0259163	CG42268	-	-
c01311	enhancer	strong	FBgn0028689	Rpn6	ENSG00000108671	Psmd11
c01326	enhancer	strong	FBgn0261934	dikar	-	-
c01328	enhancer	weak	FBgn0037734	trbd	ENSG00000019995	ZRANB1
c01328	enhancer	weak	FBgn0016792	dmt	-	-
c01383	enhancer	strong	FBgn0264357	SNF4Agamma	ENSG00000181929	Prkag1
c01399	enhancer	strong	FBgn0083120	Uhg8	-	-
c01399	enhancer	strong	FBgn0086082	snoRNA:Or-CD11	-	-
c01399	enhancer	strong	FBgn0036994	CG5199	-	-
c01424	enhancer	strong	FBgn0262733	Src64B	-	-	unaffected	unaffected
c01453	enhancer	weak	FBgn0262737	mub	-	-
c01484	enhancer	strong	FBgn0004889	tws	ENSG00000074211	PPP2R2C	unaffected	unaffected
c01580	enhancer	strong	-	-	-	-
c01597	enhancer	strong	FBgn0011591	fng	ENSG00000169733	RFNG
c01634	enhancer	weak	FBgn0082582	tmod	ENSG00000136842	TMOD1
c01658	enhancer	strong	FBgn0011666	msi	ENSG00000122566	HNRNPA2B1
c01682	enhancer	strong	FBgn0001316	klar	-	-
c01685	enhancer	strong	FBgn0035021	CG4622	ENSG00000033030	zcchc8
c01685	enhancer	strong	FBgn0036772	CG5290	ENSG00000018699	TTC27
c01685	enhancer	strong	FBgn0035022	CG11413	-	-
c01721	enhancer	strong	FBgn0033421	CG1888	ENSG00000119318	RAD23B
c01786	enhancer	strong	FBgn0052264	CG32264	ENSG00000087495	Phactr3
c01793	enhancer	strong	FBgn0037363	Atg17	ENSG00000023287	RB1CC1	unaffected	unaffected
c01796	enhancer	strong	FBgn0260776	CG42570	-	-
c01816	enhancer	strong	FBgn0266084	Fhos	-	-
c01829	enhancer	strong	FBgn0046704	Liprin-alpha	ENSG00000143847	Ppfia4
c02031	enhancer	strong	FBgn0035421	CG12034	ENSG00000135587	smpd2
c02031	enhancer	strong	FBgn0035420	CG14967	ENSG00000007202	KIAA0100
c02035	enhancer	strong	FBgn0004177	mts	ENSG00000113575	PPP2CA	unaffected	unaffected
c02090	enhancer	strong	FBgn0001259	in	ENSG00000164066	INTU	unaffected	unaffected
c02090	enhancer	strong	FBgn0036979	CG13247	-	-	"	"
c02252	enhancer	strong	-	-	-	-
c02257	enhancer	strong	FBgn0261238	Alh	-	-
c02379	enhancer	weak	FBgn0030001	cyr	-	-
c02379	enhancer	weak	FBgn0030003	CG2116	-	-
c02381	enhancer	strong	FBgn0004875	enc	ENSG00000179912	R3HDM2
c02435	enhancer	strong	FBgn0036501	CG7272	ENSG00000169241	RAG1AP1
c02594	enhancer	weak	FBgn0085431	CG34402	-	-
c02603	enhancer	strong	FBgn0028984	Spn88Ea	-	-
c02757	enhancer	strong	FBgn0052786	CG32786	-	-
c02757	enhancer	strong	FBgn0052783	CG32783	-	-
c02758	enhancer	strong	FBgn0061198	HSPC300	ENSG00000134075	-
c02763	enhancer	strong	-	-	-	-
c02785	enhancer	strong	FBgn0261985	Ptpmeg	-	-
c02785	enhancer	strong	FBgn0035131	mthl9	-	-
c02848	enhancer	weak	FBgn0016930	Dyrk2	ENSG00000010219	Dyrk4
c02894	enhancer	strong	FBgn0083951	CG34115	-	-
c02894	enhancer	strong	FBgn0034563	CG15649	-	-
c02954	enhancer	strong	FBgn0037215	CG12582	ENSG00000109323	MANBA
c02982	enhancer	strong	FBgn0054010	CG34010	ENSG00000203972	-
c02982	enhancer	strong	FBgn0031974	CG12560	ENSG00000203972	-
c02988	enhancer	weak	FBgn0032751	CG17343	-	-
c03095	enhancer	strong	-	-	-	-
c03145	enhancer	strong	FBgn0030327	FucT6	ENSG00000033170	fut8
c03145	enhancer	strong	FBgn0030328	Amun	-	-
c03193	enhancer	strong	FBgn0031681	pgant5	ENSG00000141429	GALNT1
c03200	enhancer	weak	FBgn0037536	CG2698	ENSG00000106771	c9orf5
c03221	enhancer	strong	FBgn0259984	kuz	-	-
c03221	enhancer	strong	FBgn0023407	B4	-	-
c03290	enhancer	strong	FBgn0262081	Csk	-	-
c03297	enhancer	strong	FBgn0263109	CG43366	-	-
c03344	enhancer	strong	FBgn0032921	Mpp6	ENSG00000135698	MPHOSPH6
c03344	enhancer	strong	FBgn0024371	E2f2	ENSG00000205250	e2f4
c03358	enhancer	strong	FBgn0011224	heph	ENSG00000117569	ptbp2
c03468	enhancer	strong	FBgn0262614	pyd	-	-
c03591	enhancer	strong	FBgn0013733	shot	ENSG00000151914	DST	unaffected	unaffected
c03610	enhancer	strong	FBgn0016756	Ubp64E	ENSG00000170242	usp47
c03610	enhancer	strong	FBgn0263106	DnaJ-1	-	-
c03836	enhancer	strong	FBgn0030844	ppk23	-	-
c03909	enhancer	strong	FBgn0035101	p130CAS	ENSG00000111859	Nedd9	unaffected	unaffected
c03932	enhancer	strong	FBgn0036373	Tgi	-	-
c03986	enhancer	strong	FBgn0004387	Klp98A	ENSG00000089177	KIF16B
c03995	enhancer	strong	FBgn0000575	emc	ENSG00000115738	ID2
c04020	enhancer	strong	FBgn0039765	mRpS18C	ENSG00000163319	MRPS18C
c04020	enhancer	strong	FBgn0039764	CG15535	ENSG00000133773	CCDC59
c04020	enhancer	strong	FBgn0261704	CG42740	-	-
c04024	enhancer	weak	FBgn0037685	Or85f	-	-
c04269	enhancer	strong	FBgn0259682	Jabba	-	-
c04320	enhancer	weak	FBgn0263102	psq	-	-
c04459	enhancer	strong	FBgn0037684	CG8129	-	-
c04510	enhancer	strong	FBgn0051032	CR31032	-	-
c04510	enhancer	strong	FBgn0039712	CG15514	-	-
c04511	enhancer	strong	FBgn0035228	CG12091	ENSG00000196850	Pptc7
c04511	enhancer	strong	FBgn0035229	CG7852	ENSG00000184014	DENND5A
c04512	enhancer	strong	FBgn0031696	Bub1	ENSG00000169679	BUB1
c04555	enhancer	strong	FBgn0053969	CG33969	ENSG00000107829	FBXW4
c04691	enhancer	weak	-	-	-	-
c04722	enhancer	strong	FBgn0033482	CG1371	ENSG00000185164	nomo3
c04775	enhancer	strong	FBgn0039240	CG3744	ENSG00000142002	DPP9
c04775	enhancer	strong	FBgn0015625	CycB3	ENSG00000147082	Ccnb3
c04794	enhancer	strong	FBgn0038693	unc79	ENSG00000133958	KIAA1409
c04828	enhancer	strong	FBgn0005586	Rab3	ENSG00000152932	Rab3c
c04877	enhancer	strong	FBgn0051626	CG31626	-	-
c04940	enhancer	weak	FBgn0037391	CG2017	ENSG00000172432	gtpbp2
c04940	enhancer	weak	FBgn0261565	Lmpt	-	-
c04944	enhancer	strong	FBgn0036695	Papst2	ENSG00000124786	slc35b3
c04944	enhancer	strong	FBgn0261872	scaf6	-	-
c04950	enhancer	strong	-	-	-	-
c04964	enhancer	strong	FBgn0010113	hdc	ENSG00000112406	Heca
c05041	enhancer	strong	FBgn0015268	Nap1	ENSG00000187109	NAP1L1
c05041	enhancer	strong	FBgn0261794	kcc	-	-
c05085	enhancer	strong	-	-	-	-
c05149	enhancer	strong	FBgn0026059	Mhcl	ENSG00000196535	Myo18a
c05194	enhancer	strong	FBgn0021760	chb	ENSG00000163539	CLASP2
c05194	enhancer	strong	FBgn0041607	asparagine-synthetase	ENSG00000070669	asnS
c05199	enhancer	strong	-	-	-	-
c05210	enhancer	strong	FBgn0037410	Osi2	-	-
c05232	enhancer	strong	FBgn0026441	ear	ENSG00000130382	MLLT1
c05232	enhancer	strong	FBgn0052296	Mrtf	ENSG00000186260	MKL2
c05232	enhancer	strong	FBgn0035370	Non2	-	-
c05232	enhancer	strong	FBgn0038316	CG6276	-	-
c05235	enhancer	strong	FBgn0265351	nac	ENSG00000181830	SLC35C1
c05235	enhancer	strong	FBgn0265101	Sgt1	-	-
c05244	enhancer	strong	FBgn0024558	Dph5	ENSG00000117543	DPH5
c05244	enhancer	strong	FBgn0053107	CG33107	ENSG00000135245	C7orf68
c05379	enhancer	strong	FBgn0038017	CG4115	-	-
c05413	enhancer	strong	-	-	-	-
c05425	enhancer	strong	FBgn0050467	CG30467	ENSG00000166788	saal1
c05425	enhancer	strong	FBgn0033350	CG8237	ENSG00000137414	FAM8A1
c05607	enhancer	strong	-	-	-	-
c05666	enhancer	strong	FBgn0036978	Toll-9	ENSG00000174130	TLR6
c05666	enhancer	strong	FBgn0259676	DNApol-alpha60	-	-
c05873	enhancer	strong	FBgn0011817	nmo	ENSG00000087095	nlk
c05896	enhancer	strong	-	-	-	-
c06043	enhancer	strong	FBgn0036920	CG8004	ENSG00000128654	MTX2	unaffected	unaffected
c06043	enhancer	strong	FBgn0036921	RhoGDI	ENSG00000141522	ARHGDIA	"	"
c06240	enhancer	strong	FBgn0022359	Sodh-2	ENSG00000140263	sorD
c06248	enhancer	strong	FBgn0262519	Mi-2	-	-
c06297	enhancer	weak	FBgn0035523	CG1311	ENSG00000070214	slc44a1
c06297	enhancer	weak	FBgn0035522	CG1273	-	-
c06307	enhancer	weak	FBgn0038173	Adgf-C	ENSG00000093072	CECR1
c06307	enhancer	weak	FBgn0051469	CG31469	ENSG00000143727	acp1
c06321	enhancer	strong	FBgn0039296	CG10420	ENSG00000120725	SIL1
c06341	enhancer	strong	FBgn0011291	Taf11	ENSG00000064995	TAF11
c06341	enhancer	strong	FBgn0025117	und	ENSG00000111142	metap2
c06428	enhancer	strong	FBgn0040777	CG14767	ENSG00000104341	Laptm4b
c06428	enhancer	strong	FBgn0050357	CG30357	-	-
c06449	enhancer	weak	FBgn0263131	CG43373	-	-
c06619	enhancer	weak	FBgn0004390	RasGAP1	ENSG00000185989	Rasa3
c06636	enhancer	strong	-	-	-	-
c06755	enhancer	strong	FBgn0038721	subdued	ENSG00000047617	ano2
c06816	enhancer	strong	-	-	-	-
c06825	enhancer	strong	FBgn0031999	CG8419	ENSG00000134253	TRIM45
c06825	enhancer	strong	FBgn0003607	Su(var)205	-	-
c06829	enhancer	strong	FBgn0052112	CG32112	ENSG00000164074	C4orf29
c06912	enhancer	strong	FBgn0027783	SMC2	ENSG00000136824	SMC2
c06912	enhancer	strong	FBgn0028434	Ercc1	ENSG00000012061	Ercc1
c07037	enhancer	strong	FBgn0032783	CG10237	ENSG00000124120	ttpal
c07037	enhancer	strong	FBgn0003346	RanGAP	ENSG00000100401	rangap1
c07037	enhancer	strong	FBgn0032586	Tpr2	ENSG00000168259	DNAJC7
c07129	enhancer	weak	FBgn0086686	l(3)L1231	ENSG00000114933	INO80D
d00059	enhancer	strong	FBgn0013469	klu	-	-
d00332	enhancer	strong	FBgn0262160	CG9932	-	-
d00468	enhancer	strong	FBgn0011674	insc	ENSG00000188487	Insc	unaffected	unaffected
d00530	suppressor	strong	FBgn0031850	Tsp	ENSG00000169231	Thbs3	unaffected	unaffected
d00740	enhancer	strong	FBgn0035838	ldbr	ENSG00000138231	DBR1
d00967	enhancer	weak	FBgn0265598	Bx	ENSG00000166407	LMO1
d00967	enhancer	weak	FBgn0039510	CG3339	ENSG00000105877	DNAH11
d01008	enhancer	weak	FBgn0015774	NetB	ENSG00000162068	NTN3
d01027	suppressor	strong	FBgn0001168	h	ENSG00000188290	hes4
d01041	enhancer	strong	FBgn0004101	bs	ENSG00000112658	Srf
d01215	enhancer	weak	FBgn0050115	GEFmeso	ENSG00000120278	PLEKHG1
d01215	enhancer	weak	FBgn0261587	CG42697	-	-
d01239	suppressor	strong	FBgn0030634	CG9164	ENSG00000075035	WSCD2
d01244	enhancer	strong	FBgn0259733	tal-AA	-	-
d01244	enhancer	strong	FBgn0259730	tal-1A	-	-
d01291	enhancer	strong	FBgn0052676	CG32676	ENSG00000167470	MIDN
d01291	enhancer	strong	FBgn0003204	ras	ENSG00000178035	Impdh2
d01596	enhancer	strong	FBgn0004901	Prat	ENSG00000128059	PPAT
d02037	suppressor	weak	FBgn0030666	CG12708	-	-
d02119	enhancer	weak	FBgn0038347	CG18522	-	-
d02299	enhancer	strong	FBgn0028381	decay	-	-
d02299	enhancer	strong	FBgn0259244	CG42342	-	-
d02961	enhancer	strong	FBgn0002643	mam	-	-
d03191	enhancer	strong	FBgn0011656	Mef2	ENSG00000116604	MEF2D
d03208	enhancer	strong	FBgn0026376	Rgl	ENSG00000160271	RALGDS	unaffected	unaffected
d03212	enhancer	strong	FBgn0261588	pdm3	-	-
d03337	suppressor	weak	FBgn0039350	jigr1	-	-
d03517	suppressor	strong	FBgn0263241	Mocs1	-	-
d03517	suppressor	strong	FBgn0036121	CG6310	-	-
d03595	enhancer	strong	FBgn0040284	SF2	ENSG00000111786	SFRS9
d03595	enhancer	strong	FBgn0038418	pad	-	-
d04100	suppressor	strong	FBgn0052529	Hers	ENSG00000140320	BAHD1
d04100	suppressor	strong	FBgn0086782	amn	-	-
d04358	enhancer	strong	FBgn0037315	Cerk	ENSG00000100422	CERK	unaffected	unaffected
d04539	enhancer	strong	FBgn0034897	Sesn	ENSG00000080546	sesn1
d04573	enhancer	strong	FBgn0000504	dsx	ENSG00000137090	dmrt1
d04616	enhancer	strong	FBgn0003870	ttk	-	-
d04947	enhancer	strong	FBgn0004607	zfh2	ENSG00000140836	ZFHX3
d05097	enhancer	strong	FBgn0263593	Lpin	ENSG00000132793	Lpin3
d05354	enhancer	strong	FBgn0000395	cv-2	ENSG00000164619	BMPER
d05553	enhancer	strong	FBgn0052499	Cda4	-	-
d05709	enhancer	strong	FBgn0067779	dbr	-	-
d05737	enhancer	strong	FBgn0000015	Abd-B	ENSG00000180806	HOXC9
d06009	enhancer	strong	FBgn0001229	Hsp67Bc	-	-	unaffected	unaffected
d06009	enhancer	strong	FBgn0001228	Hsp67Bb	-	-	"	"
d06009	enhancer	strong	FBgn0001223	Hsp22	-	-	"	"
d06327	enhancer	strong	FBgn0014037	Su(Tpl)	ENSG00000105656	Ell
d06327	enhancer	strong	FBgn0262519	Mi-2	-	-
d06327	enhancer	strong	FBgn0052218	CR32218	-	-
d06358	enhancer	strong	FBgn0262160	CG9932	-	-
d06592	enhancer	weak	FBgn0037206	CG12768	-	-
d06622	enhancer	strong	FBgn0011656	Mef2	ENSG00000116604	MEF2D
d06635	suppressor	weak	-	-	-	-
d06728	suppressor	weak	FBgn0038683	CG11779	ENSG00000104980	Timm44
d06728	suppressor	weak	FBgn0002962	nos	ENSG00000188613	NANOS1
d07357	enhancer	strong	FBgn0036816	Indy	ENSG00000141485	SLC13A5
d07444	suppressor	weak	FBgn0035574	RhoGEF64C	-	-
d07470	enhancer	strong	FBgn0005624	Psc	ENSG00000168283	BMI1
d07478	enhancer	strong	FBgn0028717	Lnk	ENSG00000178188	SH2B1
d07597	enhancer	strong	FBgn0001147	gsb-n	-	-
d07849	suppressor	strong	FBgn0029899	CG14438	-	-
d07857	enhancer	strong	FBgn0014343	mirr	ENSG00000176842	Irx5
d08184	enhancer	strong	FBgn0000568	Eip75B	ENSG00000112033	Ppard	UP	UP (weak)
d08266	enhancer	strong	FBgn0004009	wg	ENSG00000125084	Wnt1
d08673	enhancer	strong	FBgn0013469	klu	-	-
d08739	enhancer	strong	FBgn0000097	aop	ENSG00000139083	ETV6
d08815	suppressor	weak	FBgn0264493	rdx	-	-
d08945	enhancer	strong	FBgn0260934	par-1	-	-
d09122	enhancer	strong	FBgn0030357	Sclp	ENSG00000172731	Lrrc20
d09381	enhancer	strong	FBgn0250903	lmgA	-	-
d09381	enhancer	strong	FBgn0028394	CG17834	-	-
d09385	suppressor	weak	FBgn0034408	sano	-	-
d09404	enhancer	strong	FBgn0262081	Csk	-	-	unaffected	unaffected
d09802	enhancer	weak	FBgn0001994	crp	ENSG00000090447	TFAP4
d09802	enhancer	weak	FBgn0262139	trh	-	-
d09835	enhancer	strong	FBgn0028341	l(1)G0232	ENSG00000169410	Ptpn9
d09859	enhancer	strong	FBgn0262368	mir-282	-	-
d09869	suppressor	strong	FBgn0039709	Cad99C	ENSG00000150275	PCDH15
d09987	enhancer	strong	FBgn0003507	srp	-	-
d10336	enhancer	strong	FBgn0263391	hts	ENSG00000148700	ADD3	UP (weak)	unaffected
d10338	enhancer	strong	FBgn0264959	Src42A	ENSG00000000938	Fgr	UP	UP
d10839	enhancer	strong	FBgn0041191	Rheb	ENSG00000106615	rheb	UP (weak)	unaffected
d10839	enhancer	strong	FBgn0037342	CG2931	ENSG00000126254	rbm42	"	"
d10862	suppressor	weak	FBgn0039882	CG11576	ENSG00000101276	C20orf54
d10922	enhancer	strong	FBgn0001320	kni	-	-
d10926	enhancer	strong	FBgn0000568	Eip75B	ENSG00000112033	Ppard
d11205	enhancer	strong	FBgn0243512	puc	-	-
d11287	enhancer	strong	FBgn0035574	RhoGEF64C	-	-
d11500	enhancer	strong	FBgn0015371	chn	-	-
d11553	suppressor	weak	FBgn0005638	slbo	ENSG00000092067	CEBPE
d11598	enhancer	weak	FBgn0033897	Rcd1	ENSG00000114982	KIAA1310
d11598	enhancer	weak	FBgn0086895	pea	ENSG00000067596	DHX8
e00044	enhancer	strong	-	-	-	-	unaffected	unaffected
e00097	enhancer	weak	FBgn0000053	ade3	ENSG00000159131	GART
e00097	enhancer	weak	FBgn0051908	CG31908	ENSG00000055070	c1orf144
e00234	suppressor	weak	FBgn0037085	Neu2	-	-
e00250	suppressor	weak	FBgn0042185	CG18769	ENSG00000156026	CCDC109A
e00650	enhancer	strong	FBgn0030969	CG7288	ENSG00000168883	Usp39
e00650	enhancer	strong	FBgn0030968	CG7322	ENSG00000169738	DCXR
e00971	enhancer	strong	FBgn0039844	CG1607	ENSG00000092068	SLC7A8
e01158	enhancer	strong	FBgn0038858	CG5793	ENSG00000180185	Fahd1
e01158	enhancer	strong	FBgn0023423	slmb	ENSG00000166167	btrc
e01278	enhancer	strong	FBgn0020647	KrT95D	ENSG00000179364	PACS2
e01336	enhancer	strong	FBgn0262737	mub	-	-
e01501	enhancer	strong	-	-	-	-
e01663	enhancer	weak	FBgn0263258	chas	-	-
e01733	enhancer	strong	FBgn0035983	CG4080	ENSG00000165406	MARCH8
e01748	enhancer	strong	FBgn0039709	Cad99C	ENSG00000150275	PCDH15
e01953	enhancer	strong	FBgn0263490	mld	-	-
e01986	enhancer	strong	FBgn0020389	Papss	ENSG00000198682	PAPSS2
e02043	enhancer	strong	FBgn0032803	CG13082	-	-
e02043	enhancer	strong	FBgn0032804	CG13081	-	-
e02174	enhancer	strong	-	-	-	-
e02186	enhancer	weak	FBgn0034800	CG3788	ENSG00000183696	upp1
e02225	enhancer	strong	FBgn0010300	brat	ENSG00000110171	Trim3
e02366	enhancer	weak	FBgn0259166	CG42271	-	-
e02512	enhancer	weak	-	-	-	-
e02542	enhancer	strong	FBgn0051158	Efa6	-	-	unaffected	unaffected
e02564	enhancer	weak	FBgn0005630	lola	-	-
e02802	enhancer	weak	FBgn0039590	CG10011	ENSG00000151458	ANKRD50
e03041	enhancer	weak	FBgn0014010	Rab5	ENSG00000111540	rab5b
e03101	enhancer	weak	FBgn0037607	CG8036	ENSG00000163931	tkt
e03133	enhancer	strong	FBgn0262473	Tl	-	-
e03309	enhancer	strong	-	-	-	-
e03570	enhancer	strong	FBgn0262127	kibra	-	-
e03629	enhancer	strong	FBgn0028369	kirre	ENSG00000183853	KIRREL
e03709	enhancer	strong	FBgn0010113	hdc	ENSG00000112406	Heca
e03961	enhancer	strong	FBgn0015277	Pi3K59F	ENSG00000078142	PIK3C3
e03961	enhancer	strong	FBgn0034880	ItgalphaPS5	-	-
e04018	enhancer	strong	FBgn0033558	CG12344	-	-	unaffected	unaffected
e04143	enhancer	weak	FBgn0026372	RpL23A	ENSG00000198242	RPL23AP65
e04143	enhancer	weak	FBgn0035255	RabX5	ENSG00000109113	RAB34
e04237	enhancer	strong	FBgn0027498	CG2061	ENSG00000147036	Lancl3
e04237	enhancer	strong	FBgn0030263	CG2076	ENSG00000165678	GHITM
e04257	enhancer	strong	FBgn0004192	snRNA:U2:34ABb	-	-
e04257	enhancer	strong	FBgn0032484	kek4	-	-
e04340	enhancer	strong	FBgn0030418	CG4004	-	-
e04345	enhancer	weak	FBgn0030870	CG6398	-	-
e04564	enhancer	strong	FBgn0001083	fw	ENSG00000165124	SVEP1
e04564	enhancer	strong	FBgn0250871	pot	-	-
f00217	enhancer	weak	FBgn0052676	CG32676	ENSG00000167470	MIDN
f00217	enhancer	weak	FBgn0003204	ras	ENSG00000178035	Impdh2
f00666	suppressor	weak	FBgn0039544	CG12877	ENSG00000079313	rexo1
f00666	suppressor	weak	FBgn0039543	CG12428	ENSG00000005469	CROT
f00667	suppressor	strong	FBgn0036782	CG7320	-	-
f00921	enhancer	strong	FBgn0000273	Pka-C1	ENSG00000165059	PRKACG
f01329	suppressor	weak	FBgn0019886	Letm1	ENSG00000165046	LETM2
f01329	suppressor	weak	FBgn0259185	Ir60b	-	-
f01620	enhancer	strong	FBgn0263039	CR43334	-	-
f01984	enhancer	strong	FBgn0052026	CG32026	ENSG00000166411	idh3a
f01984	enhancer	strong	FBgn0263930	dally	ENSG00000179399	Gpc5
f01998	enhancer	strong	FBgn0015391	glu	ENSG00000113810	SMC4
f02025	enhancer	weak	FBgn0000547	ed	-	-
f02300	enhancer	strong	-	-	-	-
f02301	suppressor	strong	FBgn0033754	Ak6	ENSG00000185057	TAF9
f02301	suppressor	strong	FBgn0033753	Cyp301a1	ENSG00000135929	Cyp27a1
f02666	enhancer	weak	-	-	-	-
f02709	enhancer	weak	-	-	-	-
f02941	enhancer	strong	FBgn0010303	hep	-	-
f03301	suppressor	weak	-	-	-	-
f03689	enhancer	strong	FBgn0266572	ebo	ENSG00000169180	XPO6
f03689	enhancer	strong	FBgn0052816	CG32816	-	-
f03718	enhancer	strong	FBgn0027343	fz3	-	-
f03745	enhancer	strong	FBgn0261674	CG42709	-	-
f03745	enhancer	strong	FBgn0260945	Atg1	-	-
f04274	enhancer	strong	FBgn0030437	hec	ENSG00000064989	CALCRL
f04466	enhancer	strong	FBgn0035024	CG11414	ENSG00000167962	ZNF598
f04479	enhancer	weak	FBgn0052532	CG32532	ENSG00000175325	proP1
f04479	enhancer	weak	FBgn0031026	CG12231	ENSG00000121644	PPPDE1
f04575	enhancer	weak	FBgn0259145	CG42260	-	-
f04637	enhancer	weak	FBgn0024491	Bin1	ENSG00000150459	SAP18
f04637	enhancer	weak	FBgn0086370	sra	ENSG00000117602	Rcan3
f05001	suppressor	weak	FBgn0035266	Gk	ENSG00000198814	GK3P
f05115	suppressor	weak	FBgn0267351	Topors	ENSG00000197579	Topors
f05197	enhancer	weak	-	-	-	-
f05287	enhancer	weak	FBgn0029685	CG2938	ENSG00000127995	casd1
f05287	enhancer	weak	FBgn0029686	CG2941	-	-
f05336	enhancer	strong	FBgn0000719	fog	-	-
f05386	enhancer	weak	FBgn0000557	Ef1alpha100E	ENSG00000156508	EEF1A1
f05774	enhancer	strong	FBgn0000330	cm	ENSG00000185009	AP3M1
f05774	enhancer	strong	FBgn0259204	CG42308	-	-
f05901	enhancer	strong	FBgn0011966	tRNA:R:85Ca	-	-	unaffected	unaffected
f05901	enhancer	strong	FBgn0262614	pyd	-	-	"	"
f06094	enhancer	strong	FBgn0261461	RhoGAP18B	-	-
f06128	enhancer	strong	FBgn0040344	CG3711	ENSG00000099949	Lztr1
f06447	enhancer	strong	FBgn0025679	Bteb2	ENSG00000119138	KLF9
f06771	enhancer	strong	FBgn0000567	Eip74EF	ENSG00000109381	ELF2
f06980	enhancer	strong	FBgn0015396	jumu	ENSG00000170802	foxn2
f07197	enhancer	weak	FBgn0038930	CG5778	-	-
f07339	enhancer	strong	-	-	-	-
f07654	enhancer	weak	FBgn0004910	Eip63F-1	-	-
f07994	enhancer	weak	-	-	-	-
f08005	enhancer	strong	FBgn0267001	Ten-a	-	-
f08048	enhancer	strong	-	-	-	-
