# Supplementary material for: The Notch-mediated hyperplasia circuitry in Drosophila reveals a Src-JNK signaling axis
Source: eLife. 2015 Jul 29;4:e05996. doi: 10.7554/eLife.05996 (PMC4517436; doi:10.7554/eLife.05996)
Supplement: Supplementary file 2. — GO term enrichment analysis for Notch interactors. Enrichment analysis was performed with DAVID (http://david.abcc.ncifcrf.gov), using the total Exelixis gene list as background; corrected p-values are shown using both the Benjamini–Hochberg and Bonferroni corrections. DOI: http://dx.doi.org/10.7554/eLife.05996.018 [file elife05996s002.xlsx]

## Sheet: GO enrichment
GO #	GO name	Count	Fold Enrich	Genes	PValue	Benjamini	Bonferroni
7444	imaginal disc development	36	2.54206	FBGN0004607, FBGN0250871, FBGN0000395, FBGN0024371, FBGN0011224, FBGN0011817, FBGN0004009, FBGN0000575, FBGN0086359, FBGN0000273, FBGN0023407, FBGN0010303, FBGN0004889, FBGN0001259, FBGN0002643, FBGN0015396, FBGN0014020, FBGN0261238, FBGN0016031, FBGN0243512, FBGN0004101, FBGN0004390, FBGN0000504, FBGN0001083, FBGN0013733, FBGN0011591, FBGN0014343, FBGN0052296, FBGN0000015, FBGN0041191, FBGN00048…	2.19974e-07	0.000294941	0.000294941
7552	metamorphosis	29	2.32426	FBGN0004607, FBGN0250871, FBGN0000395, FBGN0011224, FBGN0011817, FBGN0000575, FBGN0004009, FBGN0000273, FBGN0037315, FBGN0010303, FBGN0001259, FBGN0002643, FBGN0015396, FBGN0014020, FBGN0243512, FBGN0004101, FBGN0004390, FBGN0000504, FBGN0001083, FBGN0011591, FBGN0014343, FBGN0013733, FBGN0052296, FBGN0004910, FBGN0000568, FBGN0000567, FBGN0043364, FBGN0036801, FBGN0000547	2.77819e-05	0.00309985	0.0365705
9886	post-embryonic morphogenesis	29	2.34404	FBGN0004607, FBGN0250871, FBGN0000395, FBGN0011224, FBGN0011817, FBGN0000575, FBGN0004009, FBGN0000273, FBGN0037315, FBGN0010303, FBGN0001259, FBGN0002643, FBGN0015396, FBGN0014020, FBGN0243512, FBGN0004101, FBGN0004390, FBGN0000504, FBGN0001083, FBGN0011591, FBGN0014343, FBGN0013733, FBGN0052296, FBGN0004910, FBGN0000568, FBGN0000567, FBGN0043364, FBGN0036801, FBGN0000547	2.36875e-05	0.0031715	0.0312661
7476	imaginal disc-derived wing morphogenesis	21	2.82902	FBGN0004607, FBGN0004390, FBGN0004101, FBGN0250871, FBGN0001083, FBGN0000395, FBGN0014343, FBGN0011591, FBGN0013733, FBGN0011224, FBGN0011817, FBGN0052296, FBGN0000575, FBGN0004009, FBGN0000273, FBGN0036801, FBGN0001259, FBGN0002643, FBGN0015396, FBGN0000547, FBGN0014020	3.22432e-05	0.00332053	0.0423173
48569	post-embryonic organ development	26	2.48174	FBGN0004607, FBGN0250871, FBGN0000395, FBGN0028369, FBGN0011224, FBGN0011817, FBGN0000575, FBGN0004009, FBGN0000273, FBGN0010303, FBGN0001259, FBGN0002643, FBGN0015396, FBGN0014020, FBGN0243512, FBGN0004390, FBGN0004101, FBGN0000504, FBGN0001083, FBGN0003507, FBGN0011591, FBGN0014343, FBGN0013733, FBGN0052296, FBGN0036801, FBGN0000547	2.74477e-05	0.00334058	0.0361387
7472	wing disc morphogenesis	21	2.80909	FBGN0004607, FBGN0004390, FBGN0004101, FBGN0250871, FBGN0001083, FBGN0000395, FBGN0014343, FBGN0011591, FBGN0013733, FBGN0011224, FBGN0011817, FBGN0052296, FBGN0000575, FBGN0004009, FBGN0000273, FBGN0036801, FBGN0001259, FBGN0002643, FBGN0015396, FBGN0000547, FBGN0014020	3.58189e-05	0.00342512	0.0468987
2165	instar larval or pupal development	32	2.21837	FBGN0004607, FBGN0250871, FBGN0000395, FBGN0011224, FBGN0011817, FBGN0000575, FBGN0004009, FBGN0000273, FBGN0037315, FBGN0010303, FBGN0010113, FBGN0001259, FBGN0002643, FBGN0015396, FBGN0014020, FBGN0261238, FBGN0243512, FBGN0004101, FBGN0004390, FBGN0000504, FBGN0001083, FBGN0013733, FBGN0011591, FBGN0014343, FBGN0052296, FBGN0004910, FBGN0000568, FBGN0000567, FBGN0002306, FBGN0043364, FBGN00368…	2.3629e-05	0.00351457	0.0311901
48737	imaginal disc-derived appendage development	23	2.74768	FBGN0004607, FBGN0004390, FBGN0004101, FBGN0250871, FBGN0001083, FBGN0000395, FBGN0014343, FBGN0011591, FBGN0013733, FBGN0011224, FBGN0011817, FBGN0052296, FBGN0000575, FBGN0004009, FBGN0004858, FBGN0000273, FBGN0036801, FBGN0001259, FBGN0002643, FBGN0015396, FBGN0000547, FBGN0014020, FBGN0261238	1.89539e-05	0.00362448	0.0250972
48736	appendage development	23	2.71355	FBGN0004607, FBGN0004390, FBGN0004101, FBGN0250871, FBGN0001083, FBGN0000395, FBGN0014343, FBGN0011591, FBGN0013733, FBGN0011224, FBGN0011817, FBGN0052296, FBGN0000575, FBGN0004009, FBGN0004858, FBGN0000273, FBGN0036801, FBGN0001259, FBGN0002643, FBGN0015396, FBGN0000547, FBGN0014020, FBGN0261238	2.31903e-05	0.00387978	0.03062
51252	regulation of RNA metabolic process	39	2.02958	FBGN0017430, FBGN0011656, FBGN0004607, FBGN0016694, FBGN0022959, FBGN0052532, FBGN0024371, FBGN0011291, FBGN0024491, FBGN0086895, FBGN0004009, FBGN0000575, FBGN0015371, FBGN0016792, FBGN0010303, FBGN0005624, FBGN0002643, FBGN0015396, FBGN0001320, FBGN0004401, FBGN0001168, FBGN0001147, FBGN0005630, FBGN0004101, FBGN0000504, FBGN0026441, FBGN0003507, FBGN0003607, FBGN0014343, FBGN0052296, FBGN00152…	1.76972e-05	0.00394754	0.0234527
48707	instar larval or pupal morphogenesis	29	2.395	FBGN0004607, FBGN0250871, FBGN0000395, FBGN0011224, FBGN0011817, FBGN0000575, FBGN0004009, FBGN0000273, FBGN0037315, FBGN0010303, FBGN0001259, FBGN0002643, FBGN0015396, FBGN0014020, FBGN0243512, FBGN0004101, FBGN0004390, FBGN0000504, FBGN0001083, FBGN0011591, FBGN0014343, FBGN0013733, FBGN0052296, FBGN0004910, FBGN0000568, FBGN0000567, FBGN0043364, FBGN0036801, FBGN0000547	1.57387e-05	0.00421226	0.0208846
35220	wing disc development	25	2.63817	FBGN0004607, FBGN0250871, FBGN0000395, FBGN0011224, FBGN0011817, FBGN0000575, FBGN0004009, FBGN0000273, FBGN0001259, FBGN0002643, FBGN0014020, FBGN0015396, FBGN0004390, FBGN0004101, FBGN0001083, FBGN0014343, FBGN0011591, FBGN0013733, FBGN0052296, FBGN0004858, FBGN0014037, FBGN0043364, FBGN0036801, FBGN0000547, FBGN0039709	1.46555e-05	0.00490123	0.0194613
35120	post-embryonic appendage morphogenesis	21	2.67712	FBGN0004607, FBGN0004390, FBGN0004101, FBGN0250871, FBGN0001083, FBGN0000395, FBGN0014343, FBGN0011591, FBGN0013733, FBGN0011224, FBGN0011817, FBGN0052296, FBGN0000575, FBGN0004009, FBGN0000273, FBGN0036801, FBGN0001259, FBGN0002643, FBGN0015396, FBGN0000547, FBGN0014020	7.24898e-05	0.00605735	0.0926367
6355	regulation of transcription, DNA-dependent	36	2.13692	FBGN0017430, FBGN0011656, FBGN0004607, FBGN0016694, FBGN0022959, FBGN0052532, FBGN0024371, FBGN0011291, FBGN0024491, FBGN0004009, FBGN0000575, FBGN0015371, FBGN0016792, FBGN0010303, FBGN0005624, FBGN0002643, FBGN0015396, FBGN0001320, FBGN0001168, FBGN0001147, FBGN0005630, FBGN0004101, FBGN0000504, FBGN0026441, FBGN0003507, FBGN0003607, FBGN0014343, FBGN0052296, FBGN0015268, FBGN0000015, FBGN00005…	1.3774e-05	0.00613812	0.0183015
7423	sensory organ development	27	2.29982	FBGN0011674, FBGN0024836, FBGN0011817, FBGN0259676, FBGN0046704, FBGN0000575, FBGN0004009, FBGN0015371, FBGN0000273, FBGN0004889, FBGN0002643, FBGN0015396, FBGN0014020, FBGN0001168, FBGN0243512, FBGN0001316, FBGN0000504, FBGN0001083, FBGN0011591, FBGN0014343, FBGN0013733, FBGN0000097, FBGN0038418, FBGN0043364, FBGN0000547, FBGN0003870, FBGN0004177	6.97366e-05	0.00621528	0.0892803
9791	post-embryonic development	34	2.24244	FBGN0004607, FBGN0250871, FBGN0000395, FBGN0028369, FBGN0011224, FBGN0011817, FBGN0004009, FBGN0000575, FBGN0000273, FBGN0037315, FBGN0010303, FBGN0010113, FBGN0001259, FBGN0002643, FBGN0015396, FBGN0014020, FBGN0261238, FBGN0243512, FBGN0004101, FBGN0004390, FBGN0000504, FBGN0001083, FBGN0003507, FBGN0013733, FBGN0011591, FBGN0014343, FBGN0052296, FBGN0004910, FBGN0000568, FBGN0000567, FBGN00023…	9.37515e-06	0.00626635	0.0124934
48563	post-embryonic organ morphogenesis	24	2.43784	FBGN0243512, FBGN0004607, FBGN0004390, FBGN0004101, FBGN0250871, FBGN0000504, FBGN0001083, FBGN0000395, FBGN0014343, FBGN0011224, FBGN0011591, FBGN0013733, FBGN0011817, FBGN0052296, FBGN0000575, FBGN0004009, FBGN0000273, FBGN0010303, FBGN0036801, FBGN0001259, FBGN0002643, FBGN0015396, FBGN0000547, FBGN0014020	8.27991e-05	0.00651037	0.105095
7560	imaginal disc morphogenesis	24	2.43784	FBGN0243512, FBGN0004607, FBGN0004390, FBGN0004101, FBGN0250871, FBGN0000504, FBGN0001083, FBGN0000395, FBGN0014343, FBGN0011224, FBGN0011591, FBGN0013733, FBGN0011817, FBGN0052296, FBGN0000575, FBGN0004009, FBGN0000273, FBGN0010303, FBGN0036801, FBGN0001259, FBGN0002643, FBGN0015396, FBGN0000547, FBGN0014020	8.27991e-05	0.00651037	0.105095
45596	negative regulation of cell differentiation	12	4.14432	FBGN0004009, FBGN0011666, FBGN0000015, FBGN0010300, FBGN0015371, FBGN0010113, FBGN0000097, FBGN0021760, FBGN0003507, FBGN0002643, FBGN0004177, FBGN0000547	9.60422e-05	0.00712995	0.120849
22402	cell cycle process	30	2.11838	FBGN0011674, FBGN0031696, FBGN0016694, FBGN0086370, FBGN0024371, FBGN0017579, FBGN0027948, FBGN0259676, FBGN0015391, FBGN0027783, FBGN0086359, FBGN0028434, FBGN0016792, FBGN0015625, FBGN0004889, FBGN0002787, FBGN0004875, FBGN0034897, FBGN0004390, FBGN0039141, FBGN0021760, FBGN0033897, FBGN0013733, FBGN0003346, FBGN0041191, FBGN0040283, FBGN0250903, FBGN0014010, FBGN0002962, FBGN0004177	0.000109739	0.00771577	0.136851
35114	imaginal disc-derived appendage morphogenesis	21	2.57349	FBGN0004607, FBGN0004390, FBGN0004101, FBGN0250871, FBGN0001083, FBGN0000395, FBGN0014343, FBGN0011591, FBGN0013733, FBGN0011224, FBGN0011817, FBGN0052296, FBGN0000575, FBGN0004009, FBGN0000273, FBGN0036801, FBGN0001259, FBGN0002643, FBGN0015396, FBGN0000547, FBGN0014020	0.000127367	0.00850414	0.157018
45165	cell fate commitment	21	2.57349	FBGN0001168, FBGN0011674, FBGN0001320, FBGN0011666, FBGN0004875, FBGN0004101, FBGN0024836, FBGN0003507, FBGN0011591, FBGN0013733, FBGN0000575, FBGN0004009, FBGN0000015, FBGN0010300, FBGN0000097, FBGN0005638, FBGN0002643, FBGN0002962, FBGN0004177, FBGN0015396, FBGN0003870	0.000127367	0.00850414	0.157018
35107	appendage morphogenesis	21	2.54071	FBGN0004607, FBGN0004390, FBGN0004101, FBGN0250871, FBGN0001083, FBGN0000395, FBGN0014343, FBGN0011591, FBGN0013733, FBGN0011224, FBGN0011817, FBGN0052296, FBGN0000575, FBGN0004009, FBGN0000273, FBGN0036801, FBGN0001259, FBGN0002643, FBGN0015396, FBGN0000547, FBGN0014020	0.000152504	0.00969194	0.184964
7276	gamete generation	36	1.89422	FBGN0011656, FBGN0022959, FBGN0086370, FBGN0024371, FBGN0011224, FBGN0027948, FBGN0086895, FBGN0004009, FBGN0000575, FBGN0010300, FBGN0086359, FBGN0000273, FBGN0010303, FBGN0004901, FBGN0023423, FBGN0014020, FBGN0243512, FBGN0011666, FBGN0004875, FBGN0000504, FBGN0021760, FBGN0003507, FBGN0011591, FBGN0014343, FBGN0052296, FBGN0000015, FBGN0000568, FBGN0000567, FBGN0000097, FBGN0005638, FBGN00032…	0.000178625	0.0108299	0.213024
32504	multicellular organism reproduction	37	1.8495	FBGN0011656, FBGN0022959, FBGN0086370, FBGN0024371, FBGN0011224, FBGN0027948, FBGN0086895, FBGN0086782, FBGN0004009, FBGN0000575, FBGN0010300, FBGN0086359, FBGN0000273, FBGN0010303, FBGN0004901, FBGN0023423, FBGN0014020, FBGN0243512, FBGN0011666, FBGN0004875, FBGN0000504, FBGN0021760, FBGN0003507, FBGN0011591, FBGN0014343, FBGN0052296, FBGN0000015, FBGN0000568, FBGN0000567, FBGN0000097, FBGN00056…	0.000227878	0.0131999	0.263333
48609	reproductive process in a multicellular organism	37	1.8495	FBGN0011656, FBGN0022959, FBGN0086370, FBGN0024371, FBGN0011224, FBGN0027948, FBGN0086895, FBGN0086782, FBGN0004009, FBGN0000575, FBGN0010300, FBGN0086359, FBGN0000273, FBGN0010303, FBGN0004901, FBGN0023423, FBGN0014020, FBGN0243512, FBGN0011666, FBGN0004875, FBGN0000504, FBGN0021760, FBGN0003507, FBGN0011591, FBGN0014343, FBGN0052296, FBGN0000015, FBGN0000568, FBGN0000567, FBGN0000097, FBGN00056…	0.000227878	0.0131999	0.263333
19953	sexual reproduction	36	1.86325	FBGN0011656, FBGN0022959, FBGN0086370, FBGN0024371, FBGN0011224, FBGN0027948, FBGN0086895, FBGN0004009, FBGN0000575, FBGN0010300, FBGN0086359, FBGN0000273, FBGN0010303, FBGN0004901, FBGN0023423, FBGN0014020, FBGN0243512, FBGN0011666, FBGN0004875, FBGN0000504, FBGN0021760, FBGN0003507, FBGN0011591, FBGN0014343, FBGN0052296, FBGN0000015, FBGN0000568, FBGN0000567, FBGN0000097, FBGN0005638, FBGN00032…	0.000248185	0.0137733	0.283127
7067	mitosis	14	3.09218	FBGN0016694, FBGN0004390, FBGN0004875, FBGN0039141, FBGN0021760, FBGN0027948, FBGN0015391, FBGN0027783, FBGN0250903, FBGN0086359, FBGN0015625, FBGN0014010, FBGN0004889, FBGN0004177	0.000438942	0.0223898	0.44498
45449	regulation of transcription	40	1.73866	FBGN0017430, FBGN0011656, FBGN0004607, FBGN0016694, FBGN0022959, FBGN0052532, FBGN0024371, FBGN0011291, FBGN0024491, FBGN0004009, FBGN0000575, FBGN0015371, FBGN0016792, FBGN0000273, FBGN0010303, FBGN0005624, FBGN0002643, FBGN0015396, FBGN0001320, FBGN0001168, FBGN0001147, FBGN0005630, FBGN0004101, FBGN0000504, FBGN0026441, FBGN0003507, FBGN0003607, FBGN0014343, FBGN0052296, FBGN0015268, FBGN00000…	0.000423504	0.0224654	0.433365
280	nuclear division	14	3.05664	FBGN0016694, FBGN0004390, FBGN0004875, FBGN0039141, FBGN0021760, FBGN0027948, FBGN0015391, FBGN0027783, FBGN0250903, FBGN0086359, FBGN0015625, FBGN0014010, FBGN0004889, FBGN0004177	0.000492675	0.0241785	0.483583
87	M phase of mitotic cell cycle	14	3.0219	FBGN0016694, FBGN0004390, FBGN0004875, FBGN0039141, FBGN0021760, FBGN0027948, FBGN0015391, FBGN0027783, FBGN0250903, FBGN0086359, FBGN0015625, FBGN0014010, FBGN0004889, FBGN0004177	0.000551888	0.0243742	0.523023
7049	cell cycle	31	1.90563	FBGN0011674, FBGN0031696, FBGN0016694, FBGN0086370, FBGN0024371, FBGN0017579, FBGN0027948, FBGN0259676, FBGN0015391, FBGN0027783, FBGN0086359, FBGN0028434, FBGN0016792, FBGN0015625, FBGN0005624, FBGN0004889, FBGN0002787, FBGN0004875, FBGN0034897, FBGN0004390, FBGN0039141, FBGN0021760, FBGN0033897, FBGN0013733, FBGN0003346, FBGN0041191, FBGN0040283, FBGN0250903, FBGN0014010, FBGN0002962, FBGN00041…	0.000540625	0.0246959	0.51576
48729	tissue morphogenesis	21	2.31913	FBGN0243512, FBGN0004101, FBGN0024836, FBGN0003507, FBGN0014343, FBGN0013733, FBGN0011817, FBGN0052296, FBGN0000575, FBGN0004009, FBGN0010113, FBGN0010303, FBGN0000097, FBGN0043364, FBGN0000719, FBGN0023423, FBGN0001259, FBGN0002643, FBGN0015396, FBGN0000547, FBGN0014020	0.000526646	0.0249136	0.506592
60429	epithelium development	20	2.33065	FBGN0243512, FBGN0030870, FBGN0004101, FBGN0024836, FBGN0003507, FBGN0014343, FBGN0013733, FBGN0011817, FBGN0000575, FBGN0004009, FBGN0010113, FBGN0010303, FBGN0000097, FBGN0043364, FBGN0000719, FBGN0023423, FBGN0001259, FBGN0015396, FBGN0000547, FBGN0014020	0.000707033	0.0283323	0.612665
122	negative regulation of transcription from RNA polII promoter	9	4.38342	FBGN0001320, FBGN0017430, FBGN0001168, FBGN0000575, FBGN0015371, FBGN0000504, FBGN0024371, FBGN0024491, FBGN0003870	0.000739486	0.0287555	0.629172
48285	organelle fission	14	2.92228	FBGN0016694, FBGN0004390, FBGN0004875, FBGN0039141, FBGN0021760, FBGN0027948, FBGN0015391, FBGN0027783, FBGN0250903, FBGN0086359, FBGN0015625, FBGN0014010, FBGN0004889, FBGN0004177	0.000766924	0.0289676	0.642578
48610	reproductive cellular process	27	1.99556	FBGN0011656, FBGN0086370, FBGN0024371, FBGN0011224, FBGN0027948, FBGN0086895, FBGN0000575, FBGN0004009, FBGN0086359, FBGN0000273, FBGN0010303, FBGN0023423, FBGN0014020, FBGN0243512, FBGN0011666, FBGN0004875, FBGN0021760, FBGN0003507, FBGN0014343, FBGN0052296, FBGN0000015, FBGN0000097, FBGN0005638, FBGN0014010, FBGN0002962, FBGN0003870, FBGN0000547	0.000705372	0.029137	0.611801
278	mitotic cell cycle	23	2.16278	FBGN0011674, FBGN0031696, FBGN0004875, FBGN0004390, FBGN0016694, FBGN0039141, FBGN0021760, FBGN0024371, FBGN0017579, FBGN0027948, FBGN0259676, FBGN0041191, FBGN0015391, FBGN0027783, FBGN0250903, FBGN0086359, FBGN0016792, FBGN0015625, FBGN0005624, FBGN0004889, FBGN0014010, FBGN0002787, FBGN0004177	0.000691656	0.0294866	0.60459
22403	cell cycle phase	25	2.03807	FBGN0031696, FBGN0016694, FBGN0086370, FBGN0024371, FBGN0017579, FBGN0027948, FBGN0259676, FBGN0015391, FBGN0027783, FBGN0016792, FBGN0028434, FBGN0086359, FBGN0015625, FBGN0004889, FBGN0002787, FBGN0004390, FBGN0004875, FBGN0039141, FBGN0021760, FBGN0003346, FBGN0041191, FBGN0250903, FBGN0014010, FBGN0002962, FBGN0004177	0.000886833	0.032509	0.695709
51094	positive regulation of developmental process	6	7.12306	FBGN0004009, FBGN0000015, FBGN0004390, FBGN0000097, FBGN0013469, FBGN0023388	0.00101755	0.0362256	0.744677
2009	morphogenesis of an epithelium	19	2.31347	FBGN0243512, FBGN0004101, FBGN0024836, FBGN0003507, FBGN0014343, FBGN0013733, FBGN0011817, FBGN0000575, FBGN0004009, FBGN0010113, FBGN0010303, FBGN0000097, FBGN0043364, FBGN0000719, FBGN0023423, FBGN0001259, FBGN0015396, FBGN0000547, FBGN0014020	0.00110471	0.0382551	0.772869
8587	imaginal disc-derived wing margin morphogenesis	7	5.31855	FBGN0004009, FBGN0004101, FBGN0250871, FBGN0011224, FBGN0013733, FBGN0011591, FBGN0002643	0.00146378	0.049121	0.859756
1654	eye development	20	2.17084	FBGN0001168, FBGN0243512, FBGN0001316, FBGN0024836, FBGN0014343, FBGN0011591, FBGN0011817, FBGN0259676, FBGN0000575, FBGN0004009, FBGN0046704, FBGN0015371, FBGN0000273, FBGN0000097, FBGN0043364, FBGN0002643, FBGN0004177, FBGN0015396, FBGN0003870, FBGN0014020	0.00168265	0.054894	0.895475
35290	trunk segmentation	5	8.63401	FBGN0001320, FBGN0001168, FBGN0004009, FBGN0000015, FBGN0003292	0.00179942	0.0572058	0.91065
7389	pattern specification process	26	1.88498	FBGN0024836, FBGN0024371, FBGN0000395, FBGN0011817, FBGN0027948, FBGN0004009, FBGN0010300, FBGN0000273, FBGN0010303, FBGN0000719, FBGN0004889, FBGN0003292, FBGN0014020, FBGN0243512, FBGN0001168, FBGN0001320, FBGN0001147, FBGN0004390, FBGN0004875, FBGN0011591, FBGN0015774, FBGN0000015, FBGN0014037, FBGN0043364, FBGN0002962, FBGN0039709	0.0020856	0.0630353	0.939173
1709	cell fate determination	13	2.77452	FBGN0011674, FBGN0001320, FBGN0011666, FBGN0004875, FBGN0003507, FBGN0013733, FBGN0004009, FBGN0010300, FBGN0000097, FBGN0002962, FBGN0002643, FBGN0003870, FBGN0015396	0.00203819	0.0630666	0.935171
48592	eye morphogenesis	17	2.30651	FBGN0243512, FBGN0001168, FBGN0001316, FBGN0024836, FBGN0014343, FBGN0011591, FBGN0011817, FBGN0259676, FBGN0000575, FBGN0004009, FBGN0046704, FBGN0015371, FBGN0000097, FBGN0043364, FBGN0004177, FBGN0003870, FBGN0014020	0.00230762	0.065132	0.954865
48749	compound eye development	19	2.16109	FBGN0243512, FBGN0001168, FBGN0001316, FBGN0024836, FBGN0014343, FBGN0011591, FBGN0011817, FBGN0259676, FBGN0000575, FBGN0004009, FBGN0046704, FBGN0015371, FBGN0000273, FBGN0000097, FBGN0002643, FBGN0004177, FBGN0015396, FBGN0003870, FBGN0014020	0.00241704	0.0653731	0.961038
48477	oogenesis	27	1.83821	FBGN0011656, FBGN0022959, FBGN0086370, FBGN0024371, FBGN0027948, FBGN0004009, FBGN0010300, FBGN0000273, FBGN0010303, FBGN0004901, FBGN0023423, FBGN0243512, FBGN0004875, FBGN0021760, FBGN0011591, FBGN0014343, FBGN0052296, FBGN0000568, FBGN0000567, FBGN0000097, FBGN0005638, FBGN0003204, FBGN0014010, FBGN0002962, FBGN0003870, FBGN0000547, FBGN0004177	0.00237677	0.0656411	0.958871
1736	establishment of planar polarity	9	3.71638	FBGN0243512, FBGN0004009, FBGN0024836, FBGN0010303, FBGN0043364, FBGN0014343, FBGN0001259, FBGN0011817, FBGN0014020	0.00228796	0.0659817	0.953656
16481	negative regulation of transcription	13	2.7437	FBGN0001320, FBGN0017430, FBGN0001168, FBGN0000504, FBGN0024371, FBGN0003607, FBGN0024491, FBGN0000575, FBGN0015371, FBGN0000097, FBGN0005624, FBGN0002962, FBGN0003870	0.00224583	0.0662288	0.950957
45892	negative regulation of transcription, DNA-dependent	12	2.84922	FBGN0001320, FBGN0017430, FBGN0001168, FBGN0000575, FBGN0015371, FBGN0000504, FBGN0024371, FBGN0005624, FBGN0003607, FBGN0002962, FBGN0024491, FBGN0003870	0.00266101	0.0676641	0.971933
3006	reproductive developmental process	26	1.85664	FBGN0011656, FBGN0024371, FBGN0011224, FBGN0027948, FBGN0086895, FBGN0000575, FBGN0004009, FBGN0086359, FBGN0000273, FBGN0010303, FBGN0023423, FBGN0243512, FBGN0011666, FBGN0004875, FBGN0000504, FBGN0021760, FBGN0011591, FBGN0014343, FBGN0052296, FBGN0000015, FBGN0005638, FBGN0000097, FBGN0014010, FBGN0002962, FBGN0003870, FBGN0000547	0.00257343	0.0680897	0.968426
7164	establishment of tissue polarity	9	3.63731	FBGN0243512, FBGN0004009, FBGN0024836, FBGN0010303, FBGN0043364, FBGN0014343, FBGN0001259, FBGN0011817, FBGN0014020	0.00263608	0.0683453	0.970977
7292	female gamete generation	27	1.81223	FBGN0011656, FBGN0022959, FBGN0086370, FBGN0024371, FBGN0027948, FBGN0004009, FBGN0010300, FBGN0000273, FBGN0010303, FBGN0004901, FBGN0023423, FBGN0243512, FBGN0004875, FBGN0021760, FBGN0011591, FBGN0014343, FBGN0052296, FBGN0000568, FBGN0000567, FBGN0000097, FBGN0005638, FBGN0003204, FBGN0014010, FBGN0002962, FBGN0003870, FBGN0000547, FBGN0004177	0.00290495	0.070964	0.979783
6350	transcription	26	1.84278	FBGN0011656, FBGN0017430, FBGN0016694, FBGN0024371, FBGN0011291, FBGN0024491, FBGN0259676, FBGN0000575, FBGN0010300, FBGN0015371, FBGN0015396, FBGN0001168, FBGN0001320, FBGN0005630, FBGN0001147, FBGN0004101, FBGN0000504, FBGN0026441, FBGN0003507, FBGN0003607, FBGN0000568, FBGN0000567, FBGN0014037, FBGN0005638, FBGN0000097, FBGN0003870	0.00285186	0.0710033	0.978286
60284	regulation of cell development	13	2.65519	FBGN0004390, FBGN0004875, FBGN0013469, FBGN0013733, FBGN0023388, FBGN0004009, FBGN0010300, FBGN0000273, FBGN0061198, FBGN0000097, FBGN0014020, FBGN0000547, FBGN0004177	0.00297489	0.0713157	0.981597
1745	compound eye morphogenesis	16	2.28509	FBGN0243512, FBGN0001168, FBGN0001316, FBGN0024836, FBGN0014343, FBGN0011591, FBGN0011817, FBGN0259676, FBGN0000575, FBGN0004009, FBGN0046704, FBGN0015371, FBGN0000097, FBGN0003870, FBGN0014020, FBGN0004177	0.00358436	0.0838271	0.991895
3002	regionalization	24	1.86834	FBGN0001168, FBGN0001320, FBGN0001147, FBGN0004875, FBGN0004390, FBGN0024836, FBGN0000395, FBGN0024371, FBGN0011591, FBGN0011817, FBGN0027948, FBGN0015774, FBGN0000015, FBGN0004009, FBGN0010300, FBGN0014037, FBGN0000273, FBGN0010303, FBGN0043364, FBGN0000719, FBGN0004889, FBGN0003292, FBGN0002962, FBGN0039709	0.00369449	0.0848193	0.993012
46843	dorsal appendage formation	6	5.42709	FBGN0243512, FBGN0010303, FBGN0014343, FBGN0023423, FBGN0003870, FBGN0000547	0.00382615	0.0862405	0.994146
51253	negative regulation of RNA metabolic process	12	2.71355	FBGN0001320, FBGN0017430, FBGN0001168, FBGN0000575, FBGN0015371, FBGN0000504, FBGN0024371, FBGN0005624, FBGN0003607, FBGN0002962, FBGN0024491, FBGN0003870	0.00392698	0.0869578	0.994889
279	M phase	22	1.92574	FBGN0031696, FBGN0004875, FBGN0016694, FBGN0004390, FBGN0039141, FBGN0086370, FBGN0021760, FBGN0017579, FBGN0027948, FBGN0003346, FBGN0015391, FBGN0027783, FBGN0250903, FBGN0086359, FBGN0028434, FBGN0016792, FBGN0015625, FBGN0004889, FBGN0014010, FBGN0002787, FBGN0002962, FBGN0004177	0.00404505	0.0880094	0.995641
35282	segmentation	15	2.27938	FBGN0001168, FBGN0001320, FBGN0001147, FBGN0024836, FBGN0004390, FBGN0024371, FBGN0011591, FBGN0027948, FBGN0004009, FBGN0000015, FBGN0010300, FBGN0000273, FBGN0000719, FBGN0003292, FBGN0002962	0.00516755	0.106008	0.999039
6928	cell motion	21	1.92701	FBGN0243512, FBGN0001320, FBGN0005630, FBGN0024836, FBGN0021760, FBGN0003507, FBGN0013733, FBGN0015774, FBGN0052296, FBGN0046704, FBGN0000015, FBGN0086359, FBGN0035574, FBGN0010303, FBGN0000097, FBGN0005638, FBGN0003204, FBGN0014010, FBGN0023423, FBGN0002962, FBGN0014020	0.00510004	0.106317	0.998948
1738	morphogenesis of a polarized epithelium	9	3.28756	FBGN0243512, FBGN0004009, FBGN0024836, FBGN0010303, FBGN0043364, FBGN0014343, FBGN0001259, FBGN0011817, FBGN0014020	0.00504067	0.106799	0.99886
51172	negative regulation of nitrogen compound metabolic process	13	2.44488	FBGN0001320, FBGN0017430, FBGN0001168, FBGN0000504, FBGN0024371, FBGN0003607, FBGN0024491, FBGN0000575, FBGN0015371, FBGN0000097, FBGN0005624, FBGN0002962, FBGN0003870	0.00589191	0.118195	0.999638
45934	negative regulation of nucleobase, nucleoside, nucleotide and nucleic acid metabolic process	13	2.44488	FBGN0001320, FBGN0017430, FBGN0001168, FBGN0000504, FBGN0024371, FBGN0003607, FBGN0024491, FBGN0000575, FBGN0015371, FBGN0000097, FBGN0005624, FBGN0002962, FBGN0003870	0.00589191	0.118195	0.999638
16331	morphogenesis of embryonic epithelium	11	2.71355	FBGN0243512, FBGN0004009, FBGN0000575, FBGN0010303, FBGN0000097, FBGN0003507, FBGN0043364, FBGN0000719, FBGN0015396, FBGN0000547, FBGN0014020	0.00624641	0.123039	0.999776
30528	transcription regulator activity	36	1.82433	FBGN0017430, FBGN0011656, FBGN0004607, FBGN0016694, FBGN0052532, FBGN0024371, FBGN0011291, FBGN0024491, FBGN0000575, FBGN0015371, FBGN0040344, FBGN0002643, FBGN0015396, FBGN0261238, FBGN0001320, FBGN0001168, FBGN0001147, FBGN0005630, FBGN0004101, FBGN0000504, FBGN0026441, FBGN0003507, FBGN0003607, FBGN0014343, FBGN0052296, FBGN0025679, FBGN0000015, FBGN0000568, FBGN0000567, FBGN0004858, FBGN00140…	0.000396934	0.136958	0.136958
9890	negative regulation of biosynthetic process	14	2.27288	FBGN0001320, FBGN0017430, FBGN0001168, FBGN0011666, FBGN0000504, FBGN0024371, FBGN0003607, FBGN0024491, FBGN0000575, FBGN0015371, FBGN0000097, FBGN0005624, FBGN0002962, FBGN0003870	0.00744683	0.142907	0.999956
10558	negative regulation of macromolecule biosynthetic process	14	2.27288	FBGN0001320, FBGN0017430, FBGN0001168, FBGN0011666, FBGN0000504, FBGN0024371, FBGN0003607, FBGN0024491, FBGN0000575, FBGN0015371, FBGN0000097, FBGN0005624, FBGN0002962, FBGN0003870	0.00744683	0.142907	0.999956
1700	embryonic development via the syncytial blastoderm	14	2.27288	FBGN0243512, FBGN0028369, FBGN0003507, FBGN0014343, FBGN0000575, FBGN0004009, FBGN0015371, FBGN0010303, FBGN0000097, FBGN0043364, FBGN0004889, FBGN0014020, FBGN0000547, FBGN0015396	0.00744683	0.142907	0.999956
31327	negative regulation of cellular biosynthetic process	14	2.27288	FBGN0001320, FBGN0017430, FBGN0001168, FBGN0011666, FBGN0000504, FBGN0024371, FBGN0003607, FBGN0024491, FBGN0000575, FBGN0015371, FBGN0000097, FBGN0005624, FBGN0002962, FBGN0003870	0.00744683	0.142907	0.999956
9792	embryonic development ending in birth or egg hatching	14	2.25362	FBGN0243512, FBGN0028369, FBGN0003507, FBGN0014343, FBGN0000575, FBGN0004009, FBGN0015371, FBGN0010303, FBGN0000097, FBGN0043364, FBGN0004889, FBGN0014020, FBGN0000547, FBGN0015396	0.00799201	0.148369	0.999979
7517	muscle organ development	12	2.47759	FBGN0001320, FBGN0011656, FBGN0004009, FBGN0000097, FBGN0028369, FBGN0013733, FBGN0023388, FBGN0003292, FBGN0031850, FBGN0015396, FBGN0000547, FBGN0014020	0.00788144	0.148513	0.999975
7391	dorsal closure	10	2.79336	FBGN0243512, FBGN0004009, FBGN0000575, FBGN0010303, FBGN0000097, FBGN0003507, FBGN0043364, FBGN0015396, FBGN0000547, FBGN0014020	0.0082494	0.150713	0.999985
902	cell morphogenesis	25	1.67799	FBGN0024836, FBGN0011817, FBGN0046704, FBGN0004009, FBGN0010303, FBGN0023423, FBGN0001259, FBGN0014020, FBGN0015396, FBGN0001168, FBGN0243512, FBGN0001320, FBGN0005630, FBGN0021760, FBGN0014343, FBGN0013733, FBGN0015774, FBGN0035574, FBGN0035101, FBGN0027343, FBGN0000097, FBGN0003204, FBGN0014010, FBGN0002962, FBGN0003870	0.0113673	0.199234	1
10629	negative regulation of gene expression	14	2.14458	FBGN0001320, FBGN0017430, FBGN0001168, FBGN0000504, FBGN0024371, FBGN0003607, FBGN0024491, FBGN0000575, FBGN0015371, FBGN0010113, FBGN0000097, FBGN0005624, FBGN0002962, FBGN0003870	0.0119581	0.203253	1
10648	negative regulation of cell communication	10	2.63817	FBGN0243512, FBGN0024836, FBGN0004390, FBGN0000273, FBGN0000097, FBGN0013469, FBGN0011591, FBGN0023423, FBGN0011817, FBGN0000547	0.011899	0.204925	1
9968	negative regulation of signal transduction	10	2.63817	FBGN0243512, FBGN0024836, FBGN0004390, FBGN0000273, FBGN0000097, FBGN0013469, FBGN0011591, FBGN0023423, FBGN0011817, FBGN0000547	0.011899	0.204925	1
7350	blastoderm segmentation	13	2.22462	FBGN0001320, FBGN0001168, FBGN0001147, FBGN0024836, FBGN0004390, FBGN0024371, FBGN0027948, FBGN0004009, FBGN0000015, FBGN0000273, FBGN0000719, FBGN0003292, FBGN0002962	0.0123206	0.206178	1
6357	regulation of transcription from RNA polymerase II promoter	13	2.22462	FBGN0001320, FBGN0017430, FBGN0001168, FBGN0005630, FBGN0000504, FBGN0024371, FBGN0024491, FBGN0000575, FBGN0004009, FBGN0015371, FBGN0010303, FBGN0002643, FBGN0003870	0.0123206	0.206178	1
7242	intracellular signaling cascade	18	1.87861	FBGN0243512, FBGN0004390, FBGN0035255, FBGN0086370, FBGN0005586, FBGN0086782, FBGN0041191, FBGN0028717, FBGN0015277, FBGN0000273, FBGN0010303, FBGN0000097, FBGN0026376, FBGN0043364, FBGN0014010, FBGN0023423, FBGN0004611, FBGN0014020	0.0132703	0.209996	1
7059	chromosome segregation	10	2.60203	FBGN0003346, FBGN0015391, FBGN0027783, FBGN0004390, FBGN0040283, FBGN0086359, FBGN0021760, FBGN0014010, FBGN0002962, FBGN0004177	0.0129755	0.210753	1
7422	peripheral nervous system development	9	2.80251	FBGN0011674, FBGN0243512, FBGN0000575, FBGN0015391, FBGN0015371, FBGN0016792, FBGN0014343, FBGN0003870, FBGN0014020	0.0131952	0.211404	1
9167	purine ribonucleoside monophosphate metabolic process	4	7.59793	FBGN0038173, FBGN0000053, FBGN0003204, FBGN0004901	0.0129119	0.212376	1
9126	purine nucleoside monophosphate metabolic process	4	7.59793	FBGN0038173, FBGN0000053, FBGN0003204, FBGN0004901	0.0129119	0.212376	1
9168	purine ribonucleoside monophosphate biosynthetic process	4	7.59793	FBGN0038173, FBGN0000053, FBGN0003204, FBGN0004901	0.0129119	0.212376	1
9127	purine nucleoside monophosphate biosynthetic process	4	7.59793	FBGN0038173, FBGN0000053, FBGN0003204, FBGN0004901	0.0129119	0.212376	1
50767	regulation of neurogenesis	8	3.03917	FBGN0010300, FBGN0004390, FBGN0000097, FBGN0013733, FBGN0023388, FBGN0004177, FBGN0000547, FBGN0014020	0.0142384	0.221007	1
43565	sequence-specific DNA binding	17	2.4284	FBGN0011656, FBGN0001320, FBGN0004607, FBGN0001147, FBGN0016694, FBGN0004101, FBGN0052532, FBGN0003507, FBGN0014343, FBGN0003607, FBGN0000015, FBGN0000568, FBGN0015371, FBGN0000567, FBGN0005638, FBGN0000097, FBGN0015396	0.00137163	0.224783	0.399039
35263	genital disc sexually dimorphic development	3	14.2461	FBGN0004009, FBGN0000015, FBGN0000504	0.0152661	0.229823	1
35149	lumen formation, open tracheal system	3	14.2461	FBGN0001316, FBGN0013733, FBGN0014020	0.0152661	0.229823	1
16318	ommatidial rotation	5	4.99864	FBGN0243512, FBGN0004009, FBGN0024836, FBGN0011817, FBGN0014020	0.0152011	0.231527	1
7424	open tracheal system development	13	2.14724	FBGN0001320, FBGN0001168, FBGN0001316, FBGN0004101, FBGN0004390, FBGN0013733, FBGN0052296, FBGN0004009, FBGN0000015, FBGN0004858, FBGN0035574, FBGN0010113, FBGN0014020	0.0160422	0.23745	1
60541	respiratory system development	13	2.14724	FBGN0001320, FBGN0001168, FBGN0001316, FBGN0004101, FBGN0004390, FBGN0013733, FBGN0052296, FBGN0004009, FBGN0000015, FBGN0004858, FBGN0035574, FBGN0010113, FBGN0014020	0.0160422	0.23745	1
7010	cytoskeleton organization	24	1.64576	FBGN0243512, FBGN0011674, FBGN0031696, FBGN0039141, FBGN0082582, FBGN0021760, FBGN0033897, FBGN0017579, FBGN0013733, FBGN0027948, FBGN0052296, FBGN0004009, FBGN0015391, FBGN0027783, FBGN0086359, FBGN0016792, FBGN0000273, FBGN0035101, FBGN0010303, FBGN0015625, FBGN0002787, FBGN0004177, FBGN0000547, FBGN0014020	0.0166459	0.240058	1
45941	positive regulation of transcription	10	2.49932	FBGN0005630, FBGN0016694, FBGN0015371, FBGN0000504, FBGN0003507, FBGN0043364, FBGN0014343, FBGN0003607, FBGN0002643, FBGN0052296	0.0166408	0.242563	1
35277	spiracle morphogenesis, open tracheal system	4	6.90721	FBGN0004009, FBGN0000015, FBGN0035574, FBGN0014020	0.017079	0.242948	1
10628	positive regulation of gene expression	10	2.46686	FBGN0005630, FBGN0016694, FBGN0015371, FBGN0000504, FBGN0003507, FBGN0043364, FBGN0014343, FBGN0003607, FBGN0002643, FBGN0052296	0.0180165	0.251918	1
7254	JNK cascade	5	4.7487	FBGN0243512, FBGN0010303, FBGN0000097, FBGN0043364, FBGN0014020	0.0182408	0.25206	1
7017	microtubule-based process	20	1.73469	FBGN0011674, FBGN0031696, FBGN0001316, FBGN0027655, FBGN0039141, FBGN0021760, FBGN0033897, FBGN0017579, FBGN0013733, FBGN0027948, FBGN0015391, FBGN0027783, FBGN0086359, FBGN0000273, FBGN0016792, FBGN0015625, FBGN0039510, FBGN0004387, FBGN0002787, FBGN0004177	0.0189025	0.257378	1
32989	cellular component morphogenesis	26	1.57784	FBGN0024836, FBGN0011817, FBGN0046704, FBGN0004009, FBGN0010303, FBGN0023423, FBGN0001259, FBGN0015396, FBGN0014020, FBGN0001168, FBGN0243512, FBGN0001320, FBGN0005630, FBGN0021760, FBGN0014343, FBGN0013733, FBGN0015774, FBGN0035574, FBGN0035101, FBGN0027343, FBGN0000097, FBGN0003204, FBGN0014010, FBGN0002962, FBGN0000547, FBGN0003870	0.0199507	0.267011	1
8356	asymmetric cell division	7	3.1658	FBGN0011674, FBGN0011666, FBGN0010300, FBGN0004875, FBGN0021760, FBGN0002962, FBGN0002643	0.0206968	0.267739	1
51960	regulation of nervous system development	9	2.5902	FBGN0010300, FBGN0004390, FBGN0000097, FBGN0061198, FBGN0013733, FBGN0023388, FBGN0004177, FBGN0000547, FBGN0014020	0.0206067	0.269286	1
16477	cell migration	13	2.07506	FBGN0243512, FBGN0001320, FBGN0003507, FBGN0052296, FBGN0000015, FBGN0086359, FBGN0010303, FBGN0005638, FBGN0000097, FBGN0014010, FBGN0023423, FBGN0002962, FBGN0014020	0.0205603	0.271361	1
9996	negative regulation of cell fate specification	4	6.33161	FBGN0004009, FBGN0000015, FBGN0015371, FBGN0010113	0.0219089	0.278515	1
10454	negative regulation of cell fate commitment	4	6.33161	FBGN0004009, FBGN0000015, FBGN0015371, FBGN0010113	0.0219089	0.278515	1
8595	determination of anterior/posterior axis, embryo	9	2.55154	FBGN0001320, FBGN0004009, FBGN0000015, FBGN0004390, FBGN0000273, FBGN0024371, FBGN0000719, FBGN0002962, FBGN0027948	0.0223855	0.281077	1
7351	tripartite regional subdivision	9	2.55154	FBGN0001320, FBGN0004009, FBGN0000015, FBGN0004390, FBGN0000273, FBGN0024371, FBGN0000719, FBGN0002962, FBGN0027948	0.0223855	0.281077	1
51173	positive regulation of nitrogen compound metabolic process	10	2.37435	FBGN0005630, FBGN0016694, FBGN0015371, FBGN0000504, FBGN0003507, FBGN0043364, FBGN0014343, FBGN0003607, FBGN0002643, FBGN0052296	0.0226409	0.281234	1
45935	positive regulation of nucleobase, nucleoside, nucleotide and nucleic acid metabolic process	10	2.37435	FBGN0005630, FBGN0016694, FBGN0015371, FBGN0000504, FBGN0003507, FBGN0043364, FBGN0014343, FBGN0003607, FBGN0002643, FBGN0052296	0.0226409	0.281234	1
226	microtubule cytoskeleton organization	16	1.85315	FBGN0011674, FBGN0031696, FBGN0039141, FBGN0021760, FBGN0033897, FBGN0017579, FBGN0013733, FBGN0027948, FBGN0015391, FBGN0027783, FBGN0000273, FBGN0016792, FBGN0086359, FBGN0015625, FBGN0002787, FBGN0004177	0.0231989	0.282031	1
9880	embryonic pattern specification	13	2.04077	FBGN0001320, FBGN0001168, FBGN0001147, FBGN0024836, FBGN0004390, FBGN0024371, FBGN0027948, FBGN0004009, FBGN0000015, FBGN0000273, FBGN0000719, FBGN0003292, FBGN0002962	0.0231469	0.284014	1
33043	regulation of organelle organization	9	2.51402	FBGN0001320, FBGN0031696, FBGN0039141, FBGN0086359, FBGN0021760, FBGN0013733, FBGN0003607, FBGN0004889, FBGN0023423	0.0242703	0.290509	1
10604	positive regulation of macromolecule metabolic process	11	2.1994	FBGN0005630, FBGN0016694, FBGN0035001, FBGN0015371, FBGN0000504, FBGN0003507, FBGN0043364, FBGN0014343, FBGN0003607, FBGN0002643, FBGN0052296	0.0254675	0.297425	1
31098	stress-activated protein kinase signaling pathway	5	4.317	FBGN0243512, FBGN0010303, FBGN0000097, FBGN0043364, FBGN0014020	0.0253854	0.299161	1
8283	cell proliferation	10	2.31644	FBGN0011674, FBGN0000575, FBGN0010300, FBGN0004875, FBGN0035001, FBGN0004858, FBGN0023423, FBGN0002787, FBGN0002962, FBGN0014020	0.0261623	0.299183	1
48870	cell motility	13	2.00758	FBGN0243512, FBGN0001320, FBGN0003507, FBGN0052296, FBGN0000015, FBGN0086359, FBGN0010303, FBGN0005638, FBGN0000097, FBGN0014010, FBGN0023423, FBGN0002962, FBGN0014020	0.0259669	0.299794	1
42067	establishment of ommatidial polarity	6	3.4536	FBGN0243512, FBGN0004009, FBGN0024836, FBGN0014343, FBGN0011817, FBGN0014020	0.0268385	0.303167	1
7298	border follicle cell migration	7	2.95475	FBGN0243512, FBGN0010303, FBGN0000097, FBGN0005638, FBGN0014010, FBGN0023423, FBGN0052296	0.0282435	0.313853	1
31328	positive regulation of cellular biosynthetic process	11	2.15405	FBGN0036978, FBGN0005630, FBGN0016694, FBGN0015371, FBGN0000504, FBGN0003507, FBGN0043364, FBGN0014343, FBGN0003607, FBGN0002643, FBGN0052296	0.0289655	0.317971	1
9891	positive regulation of biosynthetic process	11	2.15405	FBGN0036978, FBGN0005630, FBGN0016694, FBGN0015371, FBGN0000504, FBGN0003507, FBGN0043364, FBGN0014343, FBGN0003607, FBGN0002643, FBGN0052296	0.0289655	0.317971	1
7306	eggshell chorion assembly	6	3.35203	FBGN0243512, FBGN0010303, FBGN0014343, FBGN0023423, FBGN0003870, FBGN0000547	0.0301722	0.326345	1
578	embryonic axis specification	9	2.40779	FBGN0001320, FBGN0004009, FBGN0000015, FBGN0004390, FBGN0000273, FBGN0024371, FBGN0000719, FBGN0002962, FBGN0027948	0.0305887	0.327505	1
30707	ovarian follicle cell development	12	2.03516	FBGN0011656, FBGN0243512, FBGN0004009, FBGN0010303, FBGN0000097, FBGN0005638, FBGN0014343, FBGN0014010, FBGN0023423, FBGN0003870, FBGN0000547, FBGN0052296	0.0309756	0.328384	1
3702	RNA polymerase II transcription factor activity	17	2.23413	FBGN0011656, FBGN0005630, FBGN0004607, FBGN0004101, FBGN0026441, FBGN0000504, FBGN0024371, FBGN0003507, FBGN0011291, FBGN0025679, FBGN0000015, FBGN0000568, FBGN0015371, FBGN0000567, FBGN0004858, FBGN0001994, FBGN0003870	0.00327438	0.33342	0.70382
51301	cell division	13	1.94435	FBGN0011674, FBGN0011666, FBGN0004875, FBGN0039141, FBGN0021760, FBGN0010300, FBGN0035001, FBGN0086359, FBGN0015625, FBGN0004901, FBGN0002962, FBGN0002643, FBGN0014020	0.0323503	0.335236	1
10557	positive regulation of macromolecule biosynthetic process	10	2.23468	FBGN0005630, FBGN0016694, FBGN0015371, FBGN0000504, FBGN0003507, FBGN0043364, FBGN0014343, FBGN0003607, FBGN0002643, FBGN0052296	0.0321477	0.336029	1
7346	regulation of mitotic cell cycle	8	2.57557	FBGN0001320, FBGN0031696, FBGN0243512, FBGN0004009, FBGN0086359, FBGN0021760, FBGN0004889, FBGN0023423	0.03279	0.336462	1
7475	apposition of dorsal and ventral imaginal disc-derived wing surfaces	4	5.42709	FBGN0004101, FBGN0250871, FBGN0013733, FBGN0002643	0.0335641	0.340453	1
9161	ribonucleoside monophosphate metabolic process	4	5.42709	FBGN0038173, FBGN0000053, FBGN0003204, FBGN0004901	0.0335641	0.340453	1
42659	regulation of cell fate specification	4	5.42709	FBGN0004009, FBGN0000015, FBGN0015371, FBGN0010113	0.0335641	0.340453	1
9156	ribonucleoside monophosphate biosynthetic process	4	5.42709	FBGN0038173, FBGN0000053, FBGN0003204, FBGN0004901	0.0335641	0.340453	1
10453	regulation of cell fate commitment	4	5.42709	FBGN0004009, FBGN0000015, FBGN0015371, FBGN0010113	0.0335641	0.340453	1
46580	negative regulation of Ras protein signal transduction	3	9.49741	FBGN0004390, FBGN0000097, FBGN0013469	0.0355994	0.349602	1
45597	positive regulation of cell differentiation	3	9.49741	FBGN0004390, FBGN0000097, FBGN0023388	0.0355994	0.349602	1
51058	negative regulation of small GTPase mediated signal transduction	3	9.49741	FBGN0004390, FBGN0000097, FBGN0013469	0.0355994	0.349602	1
51674	localization of cell	13	1.91421	FBGN0243512, FBGN0001320, FBGN0003507, FBGN0052296, FBGN0000015, FBGN0086359, FBGN0010303, FBGN0005638, FBGN0000097, FBGN0014010, FBGN0023423, FBGN0002962, FBGN0014020	0.0359343	0.349805	1
45893	positive regulation of transcription, DNA-dependent	8	2.53264	FBGN0005630, FBGN0016694, FBGN0015371, FBGN0000504, FBGN0003507, FBGN0003607, FBGN0002643, FBGN0052296	0.0355375	0.351597	1
9948	anterior/posterior axis specification	9	2.34183	FBGN0001320, FBGN0004009, FBGN0000015, FBGN0004390, FBGN0000273, FBGN0024371, FBGN0000719, FBGN0002962, FBGN0027948	0.0353802	0.352849	1
10564	regulation of cell cycle process	7	2.77008	FBGN0001320, FBGN0031696, FBGN0243512, FBGN0086359, FBGN0021760, FBGN0004889, FBGN0023423	0.0374155	0.358963	1
16055	Wnt receptor signaling pathway	7	2.77008	FBGN0004009, FBGN0024836, FBGN0037734, FBGN0027343, FBGN0004889, FBGN0004177, FBGN0014020	0.0374155	0.358963	1
7163	establishment or maintenance of cell polarity	9	2.31018	FBGN0243512, FBGN0004009, FBGN0024836, FBGN0027343, FBGN0014343, FBGN0014010, FBGN0001259, FBGN0011817, FBGN0014020	0.0379569	0.360673	1
7447	imaginal disc pattern formation	8	2.49112	FBGN0004009, FBGN0000015, FBGN0000273, FBGN0014037, FBGN0043364, FBGN0011591, FBGN0004889, FBGN0039709	0.0384338	0.361861	1
7088	regulation of mitosis	5	3.79896	FBGN0001320, FBGN0031696, FBGN0086359, FBGN0004889, FBGN0023423	0.0388733	0.362746	1
8354	germ cell migration	5	3.79896	FBGN0000015, FBGN0086359, FBGN0003507, FBGN0002962, FBGN0014020	0.0388733	0.362746	1
51783	regulation of nuclear division	5	3.79896	FBGN0001320, FBGN0031696, FBGN0086359, FBGN0004889, FBGN0023423	0.0388733	0.362746	1
7448	anterior/posterior pattern formation, imaginal disc	4	5.06528	FBGN0004009, FBGN0000015, FBGN0000273, FBGN0039709	0.040378	0.371524	1
48598	embryonic morphogenesis	13	1.8707	FBGN0243512, FBGN0003507, FBGN0052296, FBGN0000575, FBGN0004009, FBGN0010303, FBGN0000097, FBGN0043364, FBGN0000719, FBGN0002643, FBGN0014020, FBGN0000547, FBGN0015396	0.0418278	0.374782	1
9952	anterior/posterior pattern formation	10	2.13425	FBGN0001320, FBGN0004009, FBGN0000015, FBGN0004390, FBGN0000273, FBGN0024371, FBGN0000719, FBGN0002962, FBGN0027948, FBGN0039709	0.0415266	0.375031	1
10605	negative regulation of macromolecule metabolic process	15	1.75878	FBGN0001320, FBGN0017430, FBGN0001168, FBGN0011666, FBGN0000504, FBGN0024371, FBGN0003607, FBGN0024491, FBGN0000575, FBGN0015371, FBGN0010113, FBGN0000097, FBGN0005624, FBGN0002962, FBGN0003870	0.0423352	0.376004	1
10259	multicellular organismal aging	8	2.45094	FBGN0243512, FBGN0036816, FBGN0001228, FBGN0010303, FBGN0001230, FBGN0000330, FBGN0004901, FBGN0001223, FBGN0035131	0.0414811	0.377144	1
7568	aging	8	2.45094	FBGN0243512, FBGN0036816, FBGN0001228, FBGN0010303, FBGN0001230, FBGN0000330, FBGN0004901, FBGN0001223, FBGN0035131	0.0414811	0.377144	1
51254	positive regulation of RNA metabolic process	8	2.45094	FBGN0005630, FBGN0016694, FBGN0015371, FBGN0000504, FBGN0003507, FBGN0003607, FBGN0002643, FBGN0052296	0.0414811	0.377144	1
8340	determination of adult life span	8	2.45094	FBGN0243512, FBGN0036816, FBGN0001228, FBGN0010303, FBGN0001230, FBGN0000330, FBGN0004901, FBGN0001223, FBGN0035131	0.0414811	0.377144	1
3677	DNA binding	38	1.5477	FBGN0011656, FBGN0004607, FBGN0016694, FBGN0022959, FBGN0039712, FBGN0052532, FBGN0024371, FBGN0011291, FBGN0259676, FBGN0027783, FBGN0015391, FBGN0015371, FBGN0028434, FBGN0005624, FBGN0040344, FBGN0015396, FBGN0261238, FBGN0001320, FBGN0004401, FBGN0001168, FBGN0001147, FBGN0005630, FBGN0004101, FBGN0000504, FBGN0036249, FBGN0003507, FBGN0003607, FBGN0036248, FBGN0014343, FBGN0038316, FBGN00525…	0.00541899	0.395877	0.866801
48070	regulation of pigmentation during development	3	8.14064	FBGN0004009, FBGN0000015, FBGN0000504	0.048146	0.411017	1
45467	R7 cell development	3	8.14064	FBGN0046704, FBGN0000097, FBGN0003870	0.048146	0.411017	1
35148	tube lumen formation	3	8.14064	FBGN0001316, FBGN0013733, FBGN0014020	0.048146	0.411017	1
51017	actin filament bundle formation	4	4.7487	FBGN0004009, FBGN0010303, FBGN0000547, FBGN0014020	0.0478332	0.411439	1
9611	response to wounding	4	4.7487	FBGN0243512, FBGN0010303, FBGN0050467, FBGN0014020	0.0478332	0.411439	1
10941	regulation of cell death	9	2.16397	FBGN0243512, FBGN0004009, FBGN0000568, FBGN0000097, FBGN0017579, FBGN0013469, FBGN0003607, FBGN0023423, FBGN0002962	0.0527278	0.435588	1
43067	regulation of programmed cell death	9	2.16397	FBGN0243512, FBGN0004009, FBGN0000568, FBGN0000097, FBGN0017579, FBGN0013469, FBGN0003607, FBGN0023423, FBGN0002962	0.0527278	0.435588	1
7297	ovarian follicle cell migration	7	2.55699	FBGN0243512, FBGN0010303, FBGN0000097, FBGN0005638, FBGN0014010, FBGN0023423, FBGN0052296	0.0523268	0.435608	1
904	cell morphogenesis involved in differentiation	17	1.62267	FBGN0001320, FBGN0005630, FBGN0024836, FBGN0021760, FBGN0013733, FBGN0015774, FBGN0046704, FBGN0035574, FBGN0010303, FBGN0035101, FBGN0000097, FBGN0003204, FBGN0023423, FBGN0002962, FBGN0015396, FBGN0003870, FBGN0014020	0.0546445	0.444964	1
10721	negative regulation of cell development	4	4.46937	FBGN0010300, FBGN0000097, FBGN0004177, FBGN0000547	0.0559123	0.447614	1
7243	protein kinase cascade	6	2.84922	FBGN0243512, FBGN0010303, FBGN0000097, FBGN0043364, FBGN0023423, FBGN0014020	0.0555385	0.447883	1
165	MAPKKK cascade	5	3.27497	FBGN0243512, FBGN0010303, FBGN0000097, FBGN0043364, FBGN0014020	0.0621352	0.481427	1
48332	mesoderm morphogenesis	4	4.22107	FBGN0004009, FBGN0003507, FBGN0002643, FBGN0052296	0.0645943	0.492558	1
35295	tube development	8	2.2023	FBGN0001168, FBGN0001316, FBGN0004101, FBGN0004390, FBGN0010113, FBGN0003507, FBGN0013733, FBGN0014020	0.0671968	0.504091	1
9124	nucleoside monophosphate biosynthetic process	5	3.1658	FBGN0086782, FBGN0038173, FBGN0000053, FBGN0003204, FBGN0004901	0.0688814	0.510426	1
22604	regulation of cell morphogenesis	9	2.03516	FBGN0243512, FBGN0004009, FBGN0061198, FBGN0013733, FBGN0000719, FBGN0044823, FBGN0004177, FBGN0000547, FBGN0014020	0.0707769	0.517691	1
7431	salivary gland development	10	1.91867	FBGN0004910, FBGN0001168, FBGN0000015, FBGN0000568, FBGN0000567, FBGN0037315, FBGN0003507, FBGN0043364, FBGN0000719, FBGN0015774	0.0725899	0.52176	1
35272	exocrine system development	10	1.91867	FBGN0004910, FBGN0001168, FBGN0000015, FBGN0000568, FBGN0000567, FBGN0037315, FBGN0003507, FBGN0043364, FBGN0000719, FBGN0015774	0.0725899	0.52176	1
48667	cell morphogenesis involved in neuron differentiation	16	1.59119	FBGN0001320, FBGN0005630, FBGN0024836, FBGN0021760, FBGN0013733, FBGN0015774, FBGN0046704, FBGN0035574, FBGN0010303, FBGN0035101, FBGN0000097, FBGN0003204, FBGN0002962, FBGN0015396, FBGN0003870, FBGN0014020	0.0721565	0.52215	1
7494	midgut development	4	3.99891	FBGN0011656, FBGN0000575, FBGN0000015, FBGN0003507	0.0738555	0.525535	1
48812	neuron projection morphogenesis	16	1.5829	FBGN0001320, FBGN0005630, FBGN0024836, FBGN0021760, FBGN0013733, FBGN0015774, FBGN0046704, FBGN0035574, FBGN0010303, FBGN0035101, FBGN0000097, FBGN0003204, FBGN0002962, FBGN0015396, FBGN0003870, FBGN0014020	0.0747681	0.527499	1
31175	neuron projection development	16	1.5747	FBGN0001320, FBGN0005630, FBGN0024836, FBGN0021760, FBGN0013733, FBGN0015774, FBGN0046704, FBGN0035574, FBGN0010303, FBGN0035101, FBGN0000097, FBGN0003204, FBGN0002962, FBGN0015396, FBGN0003870, FBGN0014020	0.077919	0.530201	1
42051	compound eye photoreceptor development	5	3.06368	FBGN0001316, FBGN0046704, FBGN0024836, FBGN0000097, FBGN0003870	0.0759897	0.530935	1
43066	negative regulation of apoptosis	5	3.06368	FBGN0243512, FBGN0004009, FBGN0017579, FBGN0023423, FBGN0002962	0.0759897	0.530935	1
31114	regulation of microtubule depolymerization	3	6.33161	FBGN0039141, FBGN0021760, FBGN0013733	0.07706	0.531068	1
10927	cellular component assembly involved in morphogenesis	6	2.5902	FBGN0243512, FBGN0010303, FBGN0014343, FBGN0023423, FBGN0003870, FBGN0000547	0.0776688	0.531486	1
48732	gland development	11	1.8169	FBGN0004910, FBGN0001168, FBGN0004009, FBGN0000015, FBGN0000568, FBGN0000567, FBGN0037315, FBGN0003507, FBGN0043364, FBGN0000719, FBGN0015774	0.0766721	0.531712	1
35239	tube morphogenesis	7	2.29248	FBGN0001168, FBGN0001316, FBGN0004101, FBGN0004390, FBGN0010113, FBGN0013733, FBGN0014020	0.0806535	0.538088	1
32774	RNA biosynthetic process	8	2.11054	FBGN0017430, FBGN0011656, FBGN0010300, FBGN0014037, FBGN0000504, FBGN0026441, FBGN0011291, FBGN0259676	0.0806243	0.540407	1
1751	compound eye photoreceptor cell differentiation	8	2.11054	FBGN0001168, FBGN0001316, FBGN0046704, FBGN0000575, FBGN0024836, FBGN0000097, FBGN0003870, FBGN0004177	0.0806243	0.540407	1
30703	eggshell formation	6	2.53264	FBGN0243512, FBGN0010303, FBGN0014343, FBGN0023423, FBGN0003870, FBGN0000547	0.0838469	0.545313	1
7304	chorion-containing eggshell formation	6	2.53264	FBGN0243512, FBGN0010303, FBGN0014343, FBGN0023423, FBGN0003870, FBGN0000547	0.0838469	0.545313	1
7156	homophilic cell adhesion	4	3.79896	FBGN0024836, FBGN0028369, FBGN0039709, FBGN0000547	0.0836698	0.546935	1
30111	regulation of Wnt receptor signaling pathway	4	3.79896	FBGN0024836, FBGN0037734, FBGN0023423, FBGN0011817	0.0836698	0.546935	1
42462	eye photoreceptor cell development	5	2.96794	FBGN0001316, FBGN0046704, FBGN0024836, FBGN0000097, FBGN0003870	0.0834525	0.548393	1
9798	axis specification	10	1.84416	FBGN0001320, FBGN0004009, FBGN0000015, FBGN0004875, FBGN0004390, FBGN0000273, FBGN0024371, FBGN0000719, FBGN0002962, FBGN0027948	0.0882249	0.562079	1
48565	gut development	6	2.47759	FBGN0011656, FBGN0004009, FBGN0000575, FBGN0000015, FBGN0003507, FBGN0014020	0.0902777	0.568403	1
51056	regulation of small GTPase mediated signal transduction	7	2.21606	FBGN0004390, FBGN0035574, FBGN0051158, FBGN0000097, FBGN0026376, FBGN0013469, FBGN0050115	0.0916869	0.569526	1
7498	mesoderm development	7	2.21606	FBGN0011656, FBGN0004009, FBGN0000015, FBGN0003507, FBGN0000719, FBGN0002643, FBGN0052296	0.0916869	0.569526	1
9123	nucleoside monophosphate metabolic process	5	2.878	FBGN0086782, FBGN0038173, FBGN0000053, FBGN0003204, FBGN0004901	0.0912613	0.570134	1
7052	mitotic spindle organization	10	1.82642	FBGN0031696, FBGN0015391, FBGN0027783, FBGN0086359, FBGN0016792, FBGN0015625, FBGN0021760, FBGN0017579, FBGN0002787, FBGN0027948	0.092425	0.570216	1
19932	second-messenger-mediated signaling	4	3.61806	FBGN0086782, FBGN0015277, FBGN0000273, FBGN0086370	0.0940094	0.574352	1
7051	spindle organization	11	1.74119	FBGN0031696, FBGN0015391, FBGN0027783, FBGN0086359, FBGN0016792, FBGN0015625, FBGN0021760, FBGN0017579, FBGN0002787, FBGN0027948, FBGN0004177	0.0955983	0.576099	1
1754	eye photoreceptor cell differentiation	8	2.02611	FBGN0001168, FBGN0001316, FBGN0046704, FBGN0000575, FBGN0024836, FBGN0000097, FBGN0003870, FBGN0004177	0.0955008	0.578034	1
43069	negative regulation of programmed cell death	5	2.79336	FBGN0243512, FBGN0004009, FBGN0017579, FBGN0023423, FBGN0002962	0.0994066	0.588784	1
60548	negative regulation of cell death	5	2.79336	FBGN0243512, FBGN0004009, FBGN0017579, FBGN0023423, FBGN0002962	0.0994066	0.588784	1
7143	female meiosis	5	2.79336	FBGN0004390, FBGN0086370, FBGN0014010, FBGN0002962, FBGN0027948	0.0994066	0.588784	1
3700	transcription factor activity	20	1.77593	FBGN0011656, FBGN0001320, FBGN0004607, FBGN0001147, FBGN0016694, FBGN0004101, FBGN0000504, FBGN0052532, FBGN0024371, FBGN0003507, FBGN0014343, FBGN0000015, FBGN0000568, FBGN0015371, FBGN0000567, FBGN0000097, FBGN0005638, FBGN0040344, FBGN0015396, FBGN0261238	0.0152841	0.614173	0.996701
16564	transcription repressor activity	9	2.77212	FBGN0001320, FBGN0001168, FBGN0000575, FBGN0015371, FBGN0000097, FBGN0024371, FBGN0003607, FBGN0024491, FBGN0003870	0.0142034	0.654046	0.995044
4721	phosphoprotein phosphatase activity	8	2.62838	FBGN0243512, FBGN0028341, FBGN0035228, FBGN0035143, FBGN0051469, FBGN0036801, FBGN0004889, FBGN0004177	0.0299523	0.800458	0.999987
43167	ion binding	62	1.23579	FBGN0025117, FBGN0024836, FBGN0037215, FBGN0035983, FBGN0086370, FBGN0029899, FBGN0010300, FBGN0033753, FBGN0039874, FBGN0039875, FBGN0038347, FBGN0004901, FBGN0261238, FBGN0001320, FBGN0022359, FBGN0023388, FBGN0037794, FBGN0030969, FBGN0035021, FBGN0000568, FBGN0250903, FBGN0004858, FBGN0035024, FBGN0019886, FBGN0043364, FBGN0259984, FBGN0052026, FBGN0002962, FBGN0031681, FBGN0004611, FBGN00041…	0.04021	0.815811	1
43169	cation binding	62	1.24207	FBGN0025117, FBGN0024836, FBGN0037215, FBGN0035983, FBGN0086370, FBGN0029899, FBGN0010300, FBGN0033753, FBGN0039874, FBGN0039875, FBGN0038347, FBGN0004901, FBGN0261238, FBGN0001320, FBGN0022359, FBGN0023388, FBGN0037794, FBGN0030969, FBGN0035021, FBGN0000568, FBGN0250903, FBGN0004858, FBGN0035024, FBGN0019886, FBGN0043364, FBGN0259984, FBGN0052026, FBGN0002962, FBGN0031681, FBGN0004611, FBGN00041…	0.0365921	0.8225	0.999999
46872	metal ion binding	60	1.23077	FBGN0025117, FBGN0024836, FBGN0035983, FBGN0086370, FBGN0029899, FBGN0010300, FBGN0033753, FBGN0039875, FBGN0038347, FBGN0004901, FBGN0261238, FBGN0001320, FBGN0022359, FBGN0023388, FBGN0037794, FBGN0030969, FBGN0035021, FBGN0000568, FBGN0250903, FBGN0004858, FBGN0035024, FBGN0019886, FBGN0043364, FBGN0259984, FBGN0052026, FBGN0002962, FBGN0031681, FBGN0004611, FBGN0004177, FBGN0004607, FBGN00377…	0.0475954	0.836214	1
3704	specific RNA polymerase II transcription factor activity	6	2.81612	FBGN0005630, FBGN0000015, FBGN0000568, FBGN0000567, FBGN0000504, FBGN0003870	0.0582078	0.867695	1
16563	transcription activator activity	7	2.33882	FBGN0005630, FBGN0003507, FBGN0043364, FBGN0014343, FBGN0003607, FBGN0002643, FBGN0052296	0.0750114	0.910247	1
16566	specific transcriptional repressor activity	4	3.75483	FBGN0001320, FBGN0001168, FBGN0015371, FBGN0003870	0.0863176	0.92394	1
785	chromatin	7	2.1654	FBGN0015391, FBGN0016792, FBGN0024371, FBGN0005624, FBGN0003607, FBGN0024491, FBGN0015396	0.0980625	0.992495	1
70161	anchoring junction	5	2.83565	FBGN0035101, FBGN0028369, FBGN0013733, FBGN0031850, FBGN0000547	0.0942111	0.997157	1
5912	adherens junction	5	2.91667	FBGN0035101, FBGN0028369, FBGN0013733, FBGN0031850, FBGN0000547	0.0868534	0.999237	1
5694	chromosome	15	1.64651	FBGN0004401, FBGN0031696, FBGN0021760, FBGN0024371, FBGN0003607, FBGN0259676, FBGN0024491, FBGN0015391, FBGN0027783, FBGN0040283, FBGN0014037, FBGN0016792, FBGN0005624, FBGN0015396, FBGN0003870	0.0628013	0.999541	1
44427	chromosomal part	13	1.81792	FBGN0004401, FBGN0031696, FBGN0021760, FBGN0024371, FBGN0003607, FBGN0259676, FBGN0024491, FBGN0027783, FBGN0015391, FBGN0040283, FBGN0016792, FBGN0005624, FBGN0015396	0.0475605	0.99999	0.99999
