# Supplementary material for: The Notch-mediated hyperplasia circuitry in Drosophila reveals a Src-JNK signaling axis
Source: eLife. 2015 Jul 29;4:e05996. doi: 10.7554/eLife.05996 (PMC4517436; doi:10.7554/eLife.05996)
Supplement: Supplementary file 3. — List of genes synergistically regulated by Nact and Src42ACA as determined by RNA-seq analysis (P-adj < 0.05 for NS vs N, S, and WT). Genotypes: NS: vgGal4/UAS-Nact; UAS-Src42ACA/+, S: vgGal4/+; UAS-Src42ACA/+, N: vgGal4/UASNact, WT: vgGal4/+, BNS: UAS-BskDN/+, vgGal4/UAS-Nact, UAS-Src42ACA/+. DOI: http://dx.doi.org/10.7554/eLife.05996.019 [file elife05996s003.xlsx]

## Sheet: Sheet1
gene	FBgn	NS FPKM	S FPKM	N FPKM	WT FPKM	BNS FPKM	NS vs WT fold change	NS vs WT p(adj)	NS vs N fold change	NS vs N p(adj)	NS vs S fold change	NS vs S p(adj)	BNS vs NS fold change	BNS vs NS p(adj)	BNS rescue significant (p-adj<0.05)	top human ortholog gene symbol	top human ortholog ENSEMBL gene ID	qPCR validated?
CG2016	FBgn0250839	0	2.86641	3.60008	20.0695	0.167191	0	0.00182146	0	0.00182146	0	0.00182146	INF	1	NO
CG15212	FBgn0040842	0	14.8739	18.5767	26.1746	0.425455	0	0.00182146	0	0.00182146	0	0.00182146	INF	1	NO
ImpE2	FBgn0001254	6.33947	33.4914	464.338	3554.52	10.2544	0.0017835	0.00182146	0.189287	0.00182146	0.0136527	0.00182146	1.61755	0.533866	NO
Hsp23	FBgn0001224	26.095	1306.11	1510.43	5606.51	153.336	0.00465441	0.00182146	0.0199792	0.00182146	0.0172765	0.00182146	5.87607	0.00182146	YES	Hspb1	ENSG00000106211
caup	FBgn0015919	0.574373	17.0447	118.182	78.1359	50.8935	0.00735095	0.00182146	0.033698	0.00182146	0.00486007	0.00182146	88.6071	0.00182146	YES	IRX6	ENSG00000159387	yes
CG32447	FBgn0052447	0.245417	10.0903	6.72914	27.5723	0.788845	0.00890085	0.0309642	0.0243221	0.0309642	0.0364708	0.0309642	3.2143	1	NO
CR43432	FBgn0263380	1.11969	21.3814	40.5727	117.808	7.5335	0.00950436	0.0477435	0.0523675	0.0477435	0.0275971	0.0487599	6.7282	0.117346	NO
drl	FBgn0015380	1.34884	64.5417	23.4451	114.159	20.9424	0.0118155	0.00182146	0.0208987	0.00182146	0.0575319	0.00182146	15.5262	0.00182146	YES	RYK	ENSG00000163785	yes
CG9416	FBgn0034438	0.764371	8.99578	12.1461	62.7969	0.894468	0.0121721	0.00182146	0.08497	0.00182146	0.0629314	0.00326435	1.1702	1	NO	ermp1	ENSG00000099219
ap	FBgn0000099	14.0062	251.256	419.98	1101.51	794.297	0.0127155	0.00182146	0.0557447	0.00182146	0.0333497	0.00182146	56.7104	0.00182146	YES	Lhx2	ENSG00000106689	yes
nyo	FBgn0039852	0.275534	5.35054	51.8392	18.8735	33.2197	0.014599	0.0215085	0.0514965	0.0215085	0.00531517	0.0247785	120.565	0.0147759	YES
Cpr49Ac	FBgn0033725	1.6297	50.9363	16.4477	105.096	3.6408	0.0155068	0.00182146	0.0319949	0.00778549	0.0990838	0.00182146	2.23403	0.544901	NO
esn	FBgn0263934	0.429218	5.6958	18.5334	26.4493	18.1455	0.016228	0.00182146	0.0753569	0.00182146	0.0231592	0.00182146	42.2757	0.00182146	YES
pip	FBgn0003089	0.327873	3.08267	5.79197	17.9971	0.500074	0.0182181	0.00182146	0.10636	0.00182146	0.0566082	0.0056619	1.52521	1	NO
Hsp27	FBgn0001226	36.0058	306.902	506.594	1704.1	154.97	0.0211289	0.00182146	0.11732	0.00182146	0.0710743	0.00182146	4.30403	0.00182146	YES	Hspb1	ENSG00000106211	yes
Cht3	FBgn0250907	10.7776	158.157	240.84	505.302	68.5044	0.021329	0.00182146	0.0681449	0.00182146	0.04475	0.00182146	6.35618	0.00182146	YES
betaTub60D	FBgn0003888	1.73874	13.96	15.5456	80.7855	2.87576	0.0215229	0.00182146	0.124552	0.00182146	0.111848	0.00182146	1.65393	0.600422	NO	TUBBP2	ENSG00000183311
bab2	FBgn0025525	0.672911	7.75794	7.16859	28.5338	2.73793	0.0235829	0.00182146	0.0867384	0.00182146	0.0938694	0.00182146	4.06878	0.0457618	YES			yes
Hsp68	FBgn0001230	30.2837	350.343	166.258	1228.46	49.2181	0.0246518	0.00182146	0.0864401	0.0403169	0.182149	0.00182146	1.62523	0.705311	NO	Hspa1l	ENSG00000206383
grn	FBgn0001138	2.4138	86.0954	41.4258	82.7729	46.5108	0.0291617	0.00182146	0.0280363	0.00182146	0.058268	0.00182146	19.2687	0.00182146	YES	GATA3	ENSG00000107485	yes
Ance	FBgn0012037	5.3351	111.04	135.742	167.993	6.43103	0.0317579	0.00182146	0.0480466	0.00182146	0.0393032	0.00182146	1.20542	0.901903	NO	ACE	ENSG00000159640
fz2	FBgn0016797	5.23168	226.539	72.0007	163.942	55.4432	0.0319118	0.00182146	0.0230939	0.00182146	0.0726615	0.00182146	10.5976	0.00182146	YES	fzd5	ENSG00000163251	yes
Tom	FBgn0026320	8.79376	63.1452	65.5305	273.88	66.354	0.0321081	0.00182146	0.139263	0.00182146	0.134193	0.00182146	7.54558	0.00182146	YES			yes
Hsp70Bc	FBgn0013279	0.495302	10.839	5.28555	15.3726	0.837668	0.0322198	0.0122692	0.0456963	0.0381787	0.0937087	0.0147759	1.69123	1	NO	Hspa1l	ENSG00000206383
CG6287	FBgn0032350	4.75958	27.0248	48.635	142.6	17.0475	0.0333771	0.00182146	0.176119	0.00182146	0.0978633	0.00182146	3.58172	0.0179409	YES	PHGDH	ENSG00000092621	yes
ths	FBgn0033652	0.523094	20.0665	7.98071	13.4414	10.4059	0.0389166	0.00182146	0.026068	0.00182146	0.0655448	0.00182146	19.893	0.00182146	YES
kek1	FBgn0015399	5.97301	25.0721	165.139	127.811	40.7921	0.0467331	0.00182146	0.238233	0.00182146	0.0361696	0.00182146	6.8294	0.00182146	YES	LRRC4B	ENSG00000131409
salr	FBgn0000287	0.804695	6.63104	19.3076	17.1747	19.3559	0.0468535	0.00182146	0.121353	0.00182146	0.0416776	0.00182146	24.0537	0.00182146	YES	sall3	ENSG00000151514	yes
Argk	FBgn0000116	15.5106	104.967	199.131	291.352	44.2924	0.0532366	0.00182146	0.147766	0.00182146	0.0778914	0.00182146	2.85562	0.00451857	YES	CKB	ENSG00000166165	yes
Hsp26	FBgn0001225	24.8099	298.161	265.564	457.903	108.189	0.0541816	0.00182146	0.0832097	0.00182146	0.0934234	0.00182146	4.36072	0.00182146	YES	Hspb1	ENSG00000106211	yes
CG9009	FBgn0027601	0.404441	3.28732	4.77672	7.14358	1.38272	0.056616	0.0131135	0.123031	0.0247785	0.0846692	0.0457618	3.41884	1	NO	ACSF2	ENSG00000167107
obst-A	FBgn0031097	2.98364	36.6468	73.4402	52.3166	17.3988	0.0570305	0.00182146	0.0814161	0.00182146	0.0406268	0.00182146	5.8314	0.00182146	YES
vn	FBgn0003984	2.25052	14.8164	9.78451	37.9388	11.0648	0.0593197	0.00182146	0.151894	0.00182146	0.230008	0.00182146	4.91655	0.00182146	YES	Nrg2	ENSG00000158458
CG4766	FBgn0027546	1.18957	29.8205	5.445	18.1949	2.74649	0.0653793	0.00182146	0.039891	0.0260332	0.21847	0.00182146	2.30881	1	NO	Mab21l2	ENSG00000181541
Fkbp13	FBgn0010470	4.57129	17.9576	18.4356	65.8283	6.24177	0.0694426	0.00182146	0.25456	0.0131135	0.24796	0.0122692	1.36543	0.794558	NO	FKBP14	ENSG00000106080
CG9008	FBgn0028540	3.75664	54.2451	44.9018	51.2243	88.8322	0.0733371	0.00182146	0.0692531	0.00182146	0.0836635	0.00182146	23.6467	0.00182146	YES			yes
CG14301	FBgn0038632	2.46527	17.2507	14.5905	31.5762	2.18898	0.0780737	0.00182146	0.142908	0.00451857	0.168964	0.00182146	0.887927	1	NO
Hsp70Bbb	FBgn0051354	2.89228	21.0897	16.5459	36.6125	58.8273	0.0789971	0.00182146	0.137142	0.00182146	0.174803	0.00182146	20.3394	0.00182146	YES	Hspa1l	ENSG00000206383
arr	FBgn0000119	3.34017	13.9982	13.2507	39.8701	14.7152	0.0837763	0.00182146	0.238614	0.00182146	0.252075	0.00182146	4.40552	0.00182146	YES	LRP6	ENSG00000070018	yes
salm	FBgn0261648	2.6673	16.4311	32.6156	28.4718	38.0261	0.0936822	0.00182146	0.162332	0.00182146	0.0817799	0.00182146	14.2564	0.00182146	YES			yes
NetB	FBgn0015774	1.64255	19.9576	15.224	16.4305	17.905	0.0999696	0.00182146	0.082302	0.00182146	0.107892	0.00182146	10.9007	0.00182146	YES	NTN3	ENSG00000162068	yes
CG6234	FBgn0038071	5.3596	13.4621	20.7821	53.0766	3.91037	0.100979	0.00182146	0.398125	0.00182146	0.257895	0.0371275	0.729601	0.736672	NO
CG31997	FBgn0051997	99.3908	1097.29	1447.14	974.535	603.757	0.101988	0.00182146	0.0905784	0.00182146	0.0686808	0.00182146	6.07458	0.00182146	YES
Oatp74D	FBgn0036732	5.04945	27.3462	11.6998	48.4242	11.2186	0.104275	0.00182146	0.184649	0.0413593	0.431584	0.00182146	2.22175	0.070116	NO
Cda4	FBgn0052499	4.01534	20.1967	81.1857	37.2939	46.2787	0.107667	0.00182146	0.198812	0.00182146	0.0494587	0.00182146	11.5255	0.00182146	YES
sty	FBgn0014388	9.60007	86.6239	44.857	85.0875	191.222	0.112826	0.00182146	0.110825	0.00182146	0.214015	0.00182146	19.9188	0.00182146	YES	SPRY2	ENSG00000136158	yes
GstS1	FBgn0010226	113.58	365.365	763.309	960.563	507.558	0.118243	0.00182146	0.310867	0.00182146	0.1488	0.0122692	4.46873	0.00451857	YES	gstA2	ENSG00000096087	yes
scyl	FBgn0041094	51.9728	299.092	204.441	434.848	194.027	0.119519	0.00182146	0.173769	0.00182146	0.254219	0.00182146	3.73324	0.00326435	YES	DDIT4L	ENSG00000145358	yes
miple	FBgn0027111	40.3897	206.791	176.696	334.557	77.6104	0.120726	0.00182146	0.195317	0.00182146	0.228583	0.00182146	1.92154	0.149814	NO
Mrtf	FBgn0052296	1.85394	7.78348	4.54061	14.3727	4.33116	0.12899	0.00182146	0.238189	0.0462526	0.408302	0.00182146	2.33619	0.0524707	NO	MKL2	ENSG00000186260
Dr	FBgn0000492	4.01114	23.1682	14.6878	30.5444	20.0861	0.131322	0.00182146	0.173131	0.00326435	0.273093	0.00182146	5.00758	0.00182146	YES	MSX2	ENSG00000120149
Atox1	FBgn0052446	13.3303	182.604	47.4589	100.427	37.8335	0.132736	0.00182146	0.0730011	0.00182146	0.280881	0.00182146	2.83816	0.0286099	YES	atox1	ENSG00000177556	yes
CG5731	FBgn0032192	2.39131	9.68685	16.8594	17.6472	10.3394	0.135506	0.00182146	0.246861	0.00182146	0.141838	0.0253867	4.32374	0.0179409	YES	nagA	ENSG00000198951	yes
capu	FBgn0000256	1.05798	3.77361	6.28976	7.79296	3.89311	0.135761	0.00182146	0.280363	0.00182146	0.168207	0.0139336	3.67976	0.00968584	YES	Fmn1	ENSG00000186031	yes
Cerk	FBgn0037315	2.55664	15.3831	15.1142	18.1185	6.99005	0.141107	0.00182146	0.166198	0.00182146	0.169155	0.00182146	2.73408	0.0684884	NO	CERK	ENSG00000100422
CG9027	FBgn0033631	16.6808	70.0853	269.851	114.78	33.2546	0.145328	0.00182146	0.238007	0.00182146	0.0618149	0.00673584	1.99359	0.283584	NO	SOD3	ENSG00000109610
CG6163	FBgn0036155	1.83195	6.73899	6.62068	12.4725	4.94931	0.146879	0.0056619	0.271843	0.0467458	0.276701	0.0428758	2.70166	0.140947	NO
obst-B	FBgn0027600	2.40203	11.2576	30.1198	16.269	15.1079	0.147645	0.0155794	0.21337	0.00182146	0.0797492	0.0423775	6.28964	0.0155794	YES			yes
CG5151	FBgn0036576	4.14279	23.1628	14.2523	28.0567	16.3034	0.147658	0.00182146	0.178855	0.00326435	0.290675	0.00182146	3.93537	0.00182146	YES
GNBP3	FBgn0040321	8.37457	26.1663	68.3429	54.301	19.264	0.154225	0.00182146	0.320052	0.00182146	0.122538	0.0343716	2.3003	0.156278	NO
sca	FBgn0003326	3.61896	116.326	29.3854	22.9519	12.1982	0.157676	0.00182146	0.0311105	0.00182146	0.123155	0.00182146	3.37064	0.00182146	YES			yes
CG9134	FBgn0035199	1.86214	30.8494	21.8358	11.7675	10.0543	0.158244	0.0247785	0.0603623	0.00673584	0.0852792	0.00451857	5.39933	0.0354692	YES	HAPLN1	ENSG00000145681
tsh	FBgn0003866	10.5416	59.7281	51.052	63.9826	30.7626	0.164757	0.00182146	0.176493	0.00182146	0.206488	0.00182146	2.91821	0.00778549	YES	TSHZ2	ENSG00000182463	yes
SKIP	FBgn0051163	19.6247	61.1401	72.1404	118.272	88.6435	0.165929	0.00182146	0.320979	0.0056619	0.272035	0.00875494	4.51694	0.00451857	YES	SASH1	ENSG00000111961	yes
CG17032	FBgn0036547	7.2565	23.9592	33.2919	40.911	18.444	0.177373	0.00182146	0.302869	0.00182146	0.217966	0.00778549	2.54172	0.0496479	YES
Su(z)2	FBgn0265623	2.63682	8.34638	7.81562	13.4624	6.06863	0.195866	0.00182146	0.315924	0.0105925	0.337378	0.00875494	2.3015	0.0510578	NO
CG6770	FBgn0032400	58.3765	151.844	163.691	255.099	86.2026	0.228839	0.00182146	0.38445	0.00778549	0.356626	0.0122692	1.47667	0.503368	NO	nupr1	ENSG00000176046
chrb	FBgn0036165	25.159	137.864	74.1704	109.677	46.4558	0.229392	0.00182146	0.182491	0.0179409	0.339205	0.00182146	1.84649	0.230203	NO	DDIT4L	ENSG00000145358
wit	FBgn0024179	4.25143	11.0954	25.4404	17.578	8.0032	0.241861	0.00182146	0.383171	0.00182146	0.167113	0.0171513	1.88247	0.188399	NO	bmpr2	ENSG00000204217
Eip75B	FBgn0000568	10.6873	26.5319	103.855	44.0999	29.2879	0.242343	0.00182146	0.402809	0.0056619	0.102906	0.0273535	2.74044	0.0221647	YES	Ppard	ENSG00000112033	yes
CG41520	FBgn0087011	4.29461	42.0711	12.7048	17.4239	5.58701	0.246478	0.00182146	0.10208	0.0267019	0.338031	0.00182146	1.30094	0.818241	NO
CG9331	FBgn0032889	2.28999	12.6274	100.836	8.68805	2.10398	0.263579	0.0291794	0.181351	0.00182146	0.02271	0.00326435	0.918773	1	NO	grhpr	ENSG00000137106
rg	FBgn0086911	1.74809	10.2798	6.34539	6.54923	9.23918	0.266915	0.00326435	0.170051	0.00451857	0.27549	0.00182146	5.2853	0.00182146	YES	NBEA	ENSG00000172915
Eip74EF	FBgn0000567	7.52541	19.3385	535.655	28.0489	35.3377	0.268296	0.00182146	0.389141	0.00182146	0.014049	0.0163906	4.69578	0.00182146	YES	ELF2	ENSG00000109381	yes
CG6424	FBgn0028494	2.78203	12.2293	10.0039	10.286	7.93929	0.270468	0.00182146	0.227489	0.00182146	0.278095	0.00182146	2.85378	0.00673584	YES	Fam13c	ENSG00000148541	yes
CG6776	FBgn0035904	42.8852	132.193	123.336	144.417	57.0522	0.296954	0.00182146	0.324414	0.00968584	0.34771	0.00182146	1.33035	0.686058	NO	GSTO1	ENSG00000148834
mab-21	FBgn0029003	42.1274	296.254	172.019	140.745	75.0821	0.299317	0.00326435	0.1422	0.00673584	0.2449	0.00182146	1.78226	0.230203	NO	Mab21l2	ENSG00000181541
CG8460	FBgn0031996	15.5236	39.2028	41.9136	50.4412	44.6902	0.307756	0.00182146	0.395982	0.0114486	0.370371	0.0179409	2.87886	0.0171513	YES	CHID1	ENSG00000177830
Tl	FBgn0262473	7.95444	19.6029	22.4094	25.4359	15.0519	0.312725	0.0056619	0.405779	0.0056619	0.35496	0.0267019	1.89226	0.157246	NO
Cht7	FBgn0035398	2.71621	17.53	8.21065	7.97487	18.91	0.340596	0.0163906	0.154946	0.0105925	0.330815	0.00182146	6.96191	0.00182146	YES	CHIT1	ENSG00000133063
tok	FBgn0004885	4.60138	17.8504	198.037	12.9034	8.9045	0.356602	0.00778549	0.257775	0.00182146	0.023235	0.00968584	1.93518	0.140378	NO	BMP1	ENSG00000168487
Eip71CD	FBgn0000565	31.1291	98.338	73.5344	86.2767	51.0954	0.360805	0.0114486	0.316552	0.0365734	0.423327	0.00968584	1.6414	0.358327	NO	msrA	ENSG00000175806
B4	FBgn0023407	7.95813	20.8966	24.6109	21.7395	29.384	0.366068	0.0267019	0.380834	0.00968584	0.323358	0.0267019	3.69232	0.00182146	YES			yes
CG2225	FBgn0032957	4.66378	13.2249	12.759	12.4921	12.8579	0.373338	0.0056619	0.352651	0.00778549	0.365529	0.00451857	2.75697	0.0056619	YES			yes
CG16700	FBgn0030816	4.00547	12.7966	38.3192	10.6129	14.6038	0.377415	0.0403169	0.31301	0.00182146	0.104529	0.00968584	3.64596	0.00182146	YES	Slc36a3	ENSG00000186334	yes
Tsp66E	FBgn0035936	21.678	47.982	80.4747	53.0165	53.2185	0.408892	0.0298072	0.451794	0.00182146	0.269377	0.0462526	2.45495	0.0208295	YES	CD37	ENSG00000104894
dnt	FBgn0024245	9.23968	21.7864	203.603	20.3287	15.9667	0.454514	0.0482586	0.424103	0.00182146	0.0453809	0.0215085	1.72806	0.259276	NO	RYK	ENSG00000163785
pit	FBgn0025140	30.0336	12.3808	12.4193	12.0695	16.9296	2.48839	0.0267019	2.42582	0.0403169	2.4183	0.0376724	0.563689	0.242279	NO	DDX18	ENSG00000088205	FP
san	FBgn0024188	126.627	54.2185	53.8588	48.4909	58.2554	2.61136	0.00778549	2.33549	0.0286099	2.35109	0.0376724	0.460055	0.0501204	NO	naa50	ENSG00000121579
mRpL52	FBgn0033208	55.4193	11.2948	11.1065	21.1279	11.9843	2.62304	0.0423775	4.90662	0.0131135	4.98981	0.00968584	0.216248	0.00968584	YES	mrpl52	ENSG00000172590
wb	FBgn0261563	9.51659	2.52506	3.70868	3.53906	2.80127	2.68902	0.00875494	3.76886	0.0155794	2.56603	0.00182146	0.294356	0.00182146	YES
CG9140	FBgn0031771	100.249	37.6031	40.2806	36.8028	31.1634	2.72395	0.0163906	2.66598	0.0360246	2.48877	0.0155794	0.31086	0.00673584	YES	Ndufv1	ENSG00000167792
CG10903	FBgn0037543	87.442	31.8215	23.6584	31.788	27.5819	2.75079	0.0131135	2.74789	0.00182146	3.69602	0.0397619	0.315431	0.00326435	YES	Wbscr22	ENSG00000071462
esg	FBgn0001981	58.2666	22.7054	18.4423	19.1292	27.6943	3.04595	0.00326435	2.5662	0.00326435	3.1594	0.0247785	0.475303	0.0869723	NO	snai2	ENSG00000019549	yes
CG30118	FBgn0050118	105.647	34.1795	23.7449	34.4182	51.8291	3.06951	0.0482586	3.09095	0.00451857	4.44925	0.0467458	0.490588	0.270542	NO
CG8368	FBgn0035707	31.3425	11.2084	11.6728	10.1811	12.549	3.0785	0.00326435	2.79634	0.0187213	2.68509	0.0171513	0.400383	0.0273535	YES	LOC81691	ENSG00000005189
CG12267	FBgn0038057	28.1448	11.0381	8.0862	8.9478	7.96684	3.14544	0.0114486	2.54979	0.00182146	3.4806	0.0397619	0.283066	0.00451857	YES	POLR3C	ENSG00000186141
cype	FBgn0015031	141.815	44.4417	18.426	44.7118	30.7477	3.17176	0.0114486	3.19103	0.00182146	7.69646	0.00778549	0.216816	0.00182146	YES	COX6C	ENSG00000164919
CG1840	FBgn0030351	54.8088	7.9894	11.0527	17.2595	14.8129	3.17557	0.0291794	6.86019	0.00182146	4.95886	0.00182146	0.270265	0.0131135	YES
CG2063	FBgn0033400	32.4271	6.88294	9.7522	10.021	7.82781	3.23591	0.0105925	4.71123	0.00778549	3.32511	0.00182146	0.241397	0.00182146	YES	Sap30bp	ENSG00000161526
CG3590	FBgn0038467	50.7704	18.0168	18.5478	15.2121	12.9363	3.3375	0.00778549	2.81795	0.0360246	2.73727	0.0260332	0.2548	0.00326435	YES	ADSL	ENSG00000100357
kdn	FBgn0261955	49.414	14.4371	11.2757	14.7737	13.5492	3.34473	0.00673584	3.42271	0.00182146	4.38234	0.0056619	0.274198	0.00451857	YES
Dgp-1	FBgn0027836	17.5896	7.48358	7.4649	5.17631	41.0149	3.3981	0.00182146	2.35043	0.0387292	2.35631	0.0423775	2.33177	0.0279928	YES	GTPBP1	ENSG00000100226
hoip	FBgn0015393	1003.39	338.772	348.57	278.714	339.281	3.60007	0.00451857	2.96184	0.0349296	2.87859	0.0247785	0.338135	0.0208295	YES	NHP2L1	ENSG00000100138
p53	FBgn0039044	17.7422	4.92981	5.52586	4.91317	9.91553	3.61115	0.0122692	3.59896	0.0316057	3.21076	0.0171513	0.558867	0.419365	NO	TP73	ENSG00000078900	FP
snoRNA:Psi28S-2996	FBgn0082980	80.8866	3.95038	0	22.307	0	3.62606	0.0171513	20.4757	0.00875494	INF	0.0171513	0	0.0147759	YES
CG15715	FBgn0036538	257.369	93.2391	87.2001	69.5399	121.076	3.70103	0.00182146	2.76031	0.00451857	2.95148	0.0139336	0.470437	0.0855831	NO	ZNF706	ENSG00000120963
ko	FBgn0020294	86.7678	26.4083	27.4154	23.104	23.1595	3.75553	0.00182146	3.28563	0.00778549	3.16493	0.00875494	0.266914	0.00326435	YES
Alk	FBgn0040505	3.57641	0.413908	0.174858	0.876277	0.0429437	4.08137	0.0387292	8.64059	0.00182146	20.4532	0.00182146	0.0120075	0.349793	NO	Ltk	ENSG00000062524
CG9801	FBgn0037623	12.9665	4.31519	2.36429	2.95003	2.01838	4.39538	0.00182146	3.00485	0.00182146	5.48431	0.00875494	0.155661	0.00182146	YES
CG3499	FBgn0034792	48.8699	10.4739	8.55776	11.0957	16.1104	4.4044	0.0122692	4.66587	0.00326435	5.71059	0.00875494	0.329659	0.0635553	NO	YME1L1	ENSG00000136758
CG42807	FBgn0261989	23.146	6.98497	2.04183	5.20144	6.72032	4.44992	0.0155794	3.31369	0.0260332	11.3359	0.033253	0.290345	0.0286099	YES
CG31549	FBgn0051549	86.6823	19.4841	12.12	19.2964	32.4678	4.49215	0.0056619	4.44887	0.00182146	7.152	0.0056619	0.374561	0.0944491	NO	hsd17b14	ENSG00000087076
CG11009	FBgn0036318	41.5237	13.0098	6.9201	9.14528	7.8112	4.54045	0.00182146	3.19172	0.00182146	6.00045	0.00673584	0.188114	0.00182146	YES	WBP2	ENSG00000132471
vps2	FBgn0039402	143.634	50.4319	48.3612	30.5539	64.4352	4.701	0.00182146	2.84808	0.0291794	2.97003	0.0371275	0.448607	0.160788	NO	CHMP2A	ENSG00000130724
CG8931	FBgn0030717	33.7058	8.42871	6.25055	7.01749	5.32309	4.80311	0.00182146	3.99893	0.00451857	5.39245	0.0056619	0.157928	0.00182146	YES	SLC25A46	ENSG00000164209
l(2)06225	FBgn0010612	393.327	105.709	83.3651	81.673	157.723	4.81588	0.00182146	3.72085	0.00182146	4.71813	0.00182146	0.400997	0.0413593	YES	atp5l	ENSG00000167283
CG6044	FBgn0034725	68.3527	19.9636	10.3572	14.1798	1.99084	4.82043	0.00182146	3.42387	0.00182146	6.59953	0.00182146	0.029126	0.00182146	YES
JhI-1	FBgn0028426	35.5298	5.77463	6.535	7.2131	7.04556	4.92573	0.00673584	6.15274	0.00451857	5.43685	0.00326435	0.1983	0.0122692	YES	ELAC2	ENSG00000006744
CG3036	FBgn0031645	75.7865	23.4467	3.97064	15.0137	4.63085	5.04782	0.00182146	3.23229	0.00182146	19.0867	0.00673584	0.0611039	0.00182146	YES			yes
CG5287	FBgn0032477	22.2677	3.74151	2.53024	4.33364	3.69831	5.13834	0.0260332	5.95153	0.00673584	8.80063	0.0221647	0.166084	0.0273535	YES	DPAGT1	ENSG00000172269
CG7039	FBgn0030088	34.4742	9.11719	8.60698	6.55927	9.24612	5.2558	0.00182146	3.78123	0.00451857	4.00538	0.00875494	0.268204	0.00673584	YES	ARFRP1	ENSG00000101246
sano	FBgn0034408	113.859	31.7922	17.3796	21.4968	24.8994	5.29656	0.00875494	3.58135	0.00326435	6.5513	0.0482586	0.218686	0.0171513	YES
CG11927	FBgn0031638	72.0227	12.0208	15.7337	13.1008	39.9839	5.49758	0.0221647	5.99151	0.0467458	4.57761	0.0187213	0.555157	0.621777	NO
CG7839	FBgn0036124	81.5272	18.7984	15.0035	14.7761	20.1835	5.5175	0.00778549	4.33692	0.00778549	5.43388	0.0139336	0.247568	0.0194155	YES	Cebpz	ENSG00000115816
G-oalpha47A	FBgn0001122	173.537	26.6043	21.5252	30.3903	25.2101	5.71028	0.0467458	6.52289	0.0105925	8.06204	0.0273535	0.145272	0.0241502	YES	GNAO1	ENSG00000087258
CG12007	FBgn0037293	177.634	17.1058	5.72795	29.6265	3.85952	5.99578	0.0365734	10.3844	0.00182146	31.0118	0.00673584	0.0217274	0.00182146	YES	RABGGTA	ENSG00000100949	FP
CG15784	FBgn0029766	22.7087	8.81654	5.94174	3.7205	106.04	6.10367	0.00182146	2.57569	0.00968584	3.82189	0.0215085	4.66958	0.00182146	YES			yes
CG1640	FBgn0030478	107.752	23.3106	21.0681	17.6169	21.9009	6.1164	0.00673584	4.62245	0.00968584	5.11446	0.0131135	0.203253	0.0105925	YES	GPT2	ENSG00000166123
CG9850	FBgn0034903	52.8206	4.57728	3.74063	8.63279	1.84524	6.1186	0.00182146	11.5397	0.00182146	14.1208	0.00182146	0.0349341	0.00182146	YES			yes
CG11984	FBgn0037655	108.688	15.1053	19.3179	17.7264	27.23	6.13142	0.0201473	7.19536	0.0253867	5.62628	0.0131135	0.250534	0.0631638	NO	KCMF1	ENSG00000176407
Sulf1	FBgn0040271	173.02	47.9513	14.5498	27.1293	23.1149	6.37761	0.00182146	3.60824	0.00182146	11.8916	0.0187213	0.133597	0.00182146	YES	Sulf1	ENSG00000137573
CG14286	FBgn0038673	167.915	51.4501	52.1263	26.0833	35.2809	6.43764	0.00182146	3.26365	0.0365734	3.22131	0.0309642	0.210112	0.0056619	YES	c8orf33	ENSG00000182307
CG11261	FBgn0036332	17.0244	1.95749	1.70714	2.62596	3.08577	6.48311	0.00326435	8.69706	0.0163906	9.97247	0.0056619	0.181256	0.0260332	YES
pkaap	FBgn0040079	80.8982	12.8151	12.7341	12.2075	15.6215	6.62693	0.00326435	6.31272	0.00451857	6.35288	0.00451857	0.193101	0.0201473	YES	AKAP10	ENSG00000108599
CG6695	FBgn0039215	122.814	11.1688	17.7431	18.1937	35.1471	6.75036	0.0321732	10.9962	0.0298072	6.92179	0.0056619	0.286182	0.184688	NO	SFRS16	ENSG00000104859
CG8066	FBgn0038243	21.0074	4.15371	1.66096	3.01179	0.75239	6.97505	0.0056619	5.0575	0.00673584	12.6477	0.0105925	0.0358155	0.0524707	NO
Tina-1	FBgn0035083	248.07	43.8725	54.0595	30.9972	43.5529	8.00298	0.00182146	5.65434	0.039256	4.58883	0.0179409	0.175567	0.0131135	YES	A2LD1	ENSG00000134864
CG15626	FBgn0031635	49.2519	12.9698	6.63477	6.1226	9.9189	8.04428	0.00182146	3.79743	0.00182146	7.4233	0.0482586	0.201391	0.0122692	YES	EI24	ENSG00000149547
CG4611	FBgn0035591	36.7434	10.513	9.56616	4.37367	11.9803	8.40105	0.00182146	3.49504	0.0139336	3.84098	0.0291794	0.326053	0.0492163	YES	ptcd1	ENSG00000106246
CG12814	FBgn0037796	325.589	115.73	59.1964	37.8106	97.5082	8.61105	0.00182146	2.81335	0.00182146	5.50015	0.0413593	0.299482	0.00875494	YES
CG4169	FBgn0250814	167.241	25.4215	33.7479	19.1096	31.1636	8.75167	0.00182146	6.57872	0.0260332	4.9556	0.00875494	0.186339	0.0228761	YES
MED16	FBgn0034707	36.56	5.4756	5.1136	4.15913	4.50897	8.7903	0.00182146	6.67689	0.00326435	7.14956	0.00673584	0.123331	0.00182146	YES	Med16	ENSG00000175221
Cnx99A	FBgn0015622	436.003	60.5744	44.0119	46.0961	54.7174	9.45857	0.0187213	7.19781	0.0139336	9.90648	0.0452797	0.125498	0.0260332	YES	clgn	ENSG00000153132
CG34117	FBgn0083953	168.03	20.5521	9.49733	17.5638	11.4015	9.56684	0.00182146	8.17581	0.00182146	17.6923	0.00182146	0.067854	0.00182146	YES
ImpL3	FBgn0001258	27.9723	4.32798	0.926341	2.73725	253.007	10.2191	0.00182146	6.46313	0.0187213	30.1965	0.00182146	9.04491	0.00182146	YES	LDHAL6B	ENSG00000171989
CG7054	FBgn0038972	140.709	45.4901	15.7881	13.435	24.7787	10.4733	0.00182146	3.09318	0.00182146	8.91235	0.00451857	0.176099	0.00182146	YES
wun	FBgn0016078	151.618	35.545	6.56213	14.1912	22.7339	10.6839	0.00182146	4.26552	0.00182146	23.105	0.00326435	0.149942	0.00182146	YES	PPAP2A	ENSG00000067113
CG30115	FBgn0050115	32.745	6.12706	1.93189	3.05708	1.16904	10.7112	0.00182146	5.34433	0.00182146	16.9497	0.0201473	0.0357013	0.00182146	YES	PLEKHG1	ENSG00000120278
CG13248	FBgn0036984	7.80004	2.53835	0.380318	0.674296	1.19994	11.5677	0.00451857	3.07288	0.0194155	20.5093	0.0215085	0.153838	0.00875494	YES	slc7a4	ENSG00000099960
CG32441	FBgn0052441	378.797	33.493	32.7774	32.6174	112.59	11.6133	0.00451857	11.3097	0.00451857	11.5567	0.00778549	0.29723	0.185788	NO	C19orf63	ENSG00000161671
Gpo-1	FBgn0022160	13.729	5.3604	0.991772	1.08853	13.1037	12.6124	0.00182146	2.56119	0.00182146	13.8429	0.0387292	0.954454	0.981745	NO	Gpd2	ENSG00000115159
CG11596	FBgn0023522	209.971	15.7422	15.3779	16.6329	51.0051	12.6238	0.00182146	13.3381	0.00182146	13.6541	0.00182146	0.242915	0.110308	NO	C9orf41	ENSG00000156017
CG15756	FBgn0030493	46.3519	2.38035	6.64749	3.34724	9.11839	13.8478	0.00182146	19.4727	0.00182146	6.97284	0.00182146	0.196721	0.00182146	YES
CG14741	FBgn0037989	17.473	5.97582	0.553876	1.21479	0.976835	14.3836	0.00182146	2.92395	0.00182146	31.5468	0.00673584	0.0559054	0.00182146	YES	ATP8B4	ENSG00000104043
timeout	FBgn0038118	75.3001	4.58118	5.15435	5.11004	5.88074	14.7357	0.00182146	16.4368	0.00182146	14.609	0.00182146	0.0780974	0.00182146	YES	TIMELESS	ENSG00000111602	FP
pwn	FBgn0003174	32.949	2.816	2.61759	2.23333	6.90614	14.7533	0.00182146	11.7006	0.00182146	12.5875	0.00182146	0.209601	0.033253	YES
LamC	FBgn0010397	160.293	57.2066	14.2191	10.7266	32.8313	14.9435	0.0208295	2.802	0.00182146	11.2731	0.0492163	0.204821	0.00182146	YES	lmna	ENSG00000160789
CG11980	FBgn0037652	702.725	52.0721	53.5607	46.3877	53.6951	15.149	0.0179409	13.4952	0.0234863	13.1202	0.0228761	0.0764098	0.0241502	YES	C12orf10	ENSG00000139637
Act87E	FBgn0000046	62.8574	2.1428	2.18162	3.8433	1.04541	16.3551	0.00182146	29.3342	0.00182146	28.8123	0.00182146	0.0166315	0.00182146	YES	POTEKP	ENSG00000204434
Glut4EF	FBgn0263097	149.835	19.0673	12.6065	9.03723	17.4867	16.5797	0.0163906	7.85822	0.0423775	11.8855	0.0298072	0.116706	0.06106	NO
CG17568	FBgn0032763	75.8134	5.45181	4.8388	4.55623	4.47741	16.6395	0.00182146	13.9061	0.00182146	15.6678	0.00182146	0.0590583	0.00182146	YES
CG5346	FBgn0038981	671.175	53.512	35.6117	37.435	48.4819	17.9291	0.0114486	12.5425	0.0114486	18.847	0.0221647	0.0722344	0.0139336	YES
ecd	FBgn0000543	29.6025	2.24708	1.85143	1.63882	2.3058	18.0633	0.00451857	13.1738	0.0056619	15.989	0.0131135	0.0778921	0.0131135	YES	ECD	ENSG00000122882
Atac2	FBgn0032691	211.867	9.76521	8.95474	11.0367	17.2302	19.1966	0.00451857	21.6961	0.00182146	23.6598	0.00326435	0.0813255	0.00875494	YES	csrp2bp	ENSG00000149474
CG9265	FBgn0032910	26.1219	2.3119	1.59819	1.33049	0.8306	19.6333	0.0056619	11.2989	0.00182146	16.3447	0.00182146	0.0317971	0.404053	NO	SDR16C5	ENSG00000170786
rpr	FBgn0011706	96.7775	28.4755	29.3796	4.76072	6.68813	20.3283	0.00182146	3.39862	0.00778549	3.29404	0.00451857	0.0691083	0.00182146	YES			yes
Tsp42El	FBgn0033134	234.303	89.6068	6.31034	11.2871	21.8928	20.7585	0.00182146	2.61479	0.00182146	37.13	0.0309642	0.093438	0.00182146	YES
CG31955	FBgn0051955	66.5904	17.8403	7.6254	2.60266	4.12611	25.5855	0.0247785	3.73258	0.00182146	8.73271	0.00968584	0.0619625	0.0056619	YES
moody	FBgn0025631	34.1694	8.71609	1.22968	1.33001	0.225837	25.6911	0.00182146	3.92027	0.00182146	27.7872	0.00875494	0.00660933	0.400984	NO	MTNR1A	ENSG00000168412
HLHmgamma	FBgn0002735	53.7954	2.14531	13.8675	1.75334	24.4195	30.6817	0.00451857	25.0758	0.00778549	3.87924	0.00326435	0.453933	0.0792595	NO			yes
Spn47C	FBgn0033574	405.956	77.3804	6.99178	12.0205	5.41903	33.772	0.00182146	5.24624	0.00182146	58.0619	0.0201473	0.0133488	0.00182146	YES	SERPINB9	ENSG00000170542
CG14814	FBgn0023515	145.852	3.53054	6.38494	3.90972	16.3865	37.305	0.00182146	41.3115	0.00182146	22.8431	0.00182146	0.11235	0.0215085	YES	ACRC	ENSG00000147174
Rcd2	FBgn0037012	70.6213	14.5749	1.59676	1.70367	2.09116	41.4525	0.00182146	4.84541	0.00182146	44.2279	0.00182146	0.0296109	0.00182146	YES
CG11583	FBgn0035524	1512.93	35.3747	39.9557	34.537	42.5916	43.8061	0.00968584	42.7687	0.0131135	37.8652	0.00968584	0.0281517	0.00968584	YES	BRIX1	ENSG00000113460
CG17124	FBgn0032297	212.943	73.1435	8.99353	4.83823	8.04543	44.0126	0.00182146	2.9113	0.00182146	23.6774	0.0349296	0.0377821	0.00182146	YES	ppp1r14c	ENSG00000198729
cac	FBgn0263111	8.28687	0.655787	1.20178	0.170553	1.37213	48.5882	0.00182146	12.6365	0.00182146	6.8955	0.00182146	0.165579	0.00182146	YES
CG6259	FBgn0036740	2297.77	49.8694	32.9113	43.3244	24.7415	53.0364	0.00182146	46.0757	0.00182146	69.8171	0.00182146	0.0107676	0.00182146	YES	Chmp5	ENSG00000086065
CG30410	FBgn0050410	1326.49	16.327	22.9869	24.0141	28.1748	55.238	0.00182146	81.2452	0.00182146	57.7063	0.00182146	0.0212401	0.0056619	YES	rpiA	ENSG00000153574
CG5953	FBgn0032587	121.906	5.8277	2.03976	2.1399	9.84402	56.9681	0.00182146	20.9184	0.00182146	59.7649	0.00182146	0.0807509	0.00182146	YES
mol	FBgn0086711	211.05	34.1293	6.94141	2.15485	8.85205	97.9419	0.00182146	6.18384	0.00182146	30.4045	0.0273535	0.0419429	0.00182146	YES	Duoxa2	ENSG00000140274	yes
onecut	FBgn0028996	52.9678	1.01144	0.315355	0.265086	0.145368	199.814	0.00182146	52.3687	0.00326435	167.962	0.00182146	0.00274446	0.0457618	YES	ONECUT1	ENSG00000169856	unclear
CG9463	FBgn0032066	7.75534	0	0	0	0	INF	0.00182146	INF	0.00182146	INF	0.00182146	0	0.00182146	YES	Man2b1	ENSG00000104774
CG7631	FBgn0028945	3.52723	0	0	0	0	INF	0.00182146	INF	0.00182146	INF	0.00182146	0	0.00182146	YES	mep1b	ENSG00000141434
CG31198	FBgn0051198	3.16137	0	0	0	0	INF	0.00182146	INF	0.00182146	INF	0.00182146	0	0.00182146	YES
CG15534	FBgn0039769	4.43521	0	0	0	0	INF	0.00182146	INF	0.00182146	INF	0.00182146	0	0.00182146	YES	SMPD1	ENSG00000166311
CG10911	FBgn0034295	4.46655	0	0	0	0	INF	0.00182146	INF	0.00182146	INF	0.00182146	0	0.00182146	YES
