# Supplementary material for: The Notch-mediated hyperplasia circuitry in Drosophila reveals a Src-JNK signaling axis
Source: eLife. 2015 Jul 29;4:e05996. doi: 10.7554/eLife.05996 (PMC4517436; doi:10.7554/eLife.05996)
Supplement: Supplementary file 4. — RNA-seq data for known N/Src targets. Genotypes: NS: vgGal4/UAS-Nact; UAS-Src42ACA/+, S: vgGal4/+; UAS-Src42ACA/+, N: vgGal4/UASNact, WT: vgGal4/+, BNS: UAS-BskDN/+, vgGal4/UAS-Nact, UAS-Src42ACA/+. DOI: http://dx.doi.org/10.7554/eLife.05996.020 [file elife05996s004.xlsx]

## Sheet: Sheet1
gene	NS FPKM	S FPKM	N FPKM	WT FPKM	BNS FPKM	NS vs WT fold change	p(raw)	p(adj)	NS vs S fold change	p(raw)	p(adj)	NS vs N fold change	p(raw)	p(adj)
Mmp1	643.042	420.101	7.69667	13.65	7.99729	47.1093	5e-05	0.00182146	1.53068	0.38135	0.772525	83.5484	5e-05	0.00182146
os	259.031	317.829	4.62797	6.23945	17.7604	41.515	5e-05	0.00182146	0.815002	0.6588	0.924132	55.9707	5e-05	0.00182146
upd3	113.934	19.2667	0.718424	0.330415	8.89269	344.82	0.00725	0.0796465	5.91349	5e-05	0.00182146	158.588	5e-05	0.00182146
upd2	41.2504	8.01318	0.58831	0.260162	4.02037	158.556	0.0389	0.237496	5.14781	5e-05	0.00182146	70.1169	0.003	0.0428758
puc	98.8305	58.7629	17.3456	129.065	16.2939	0.765742	0.49335	0.848859	1.68185	0.0916	0.392844	5.6977	5e-05	0.00182146
dap	102.501	97.832	298.431	63.0566	72.4711	1.62554	0.15675	0.520392	1.04773	0.89555	0.984219	0.343466	0.044	0.256004
